# Supplementary material for: NASC-seq monitors RNA synthesis in single cells
Source: Nat Commun. 2019 Jul 17;10:3138. doi: 10.1038/s41467-019-11028-9 (PMC6637240; doi:10.1038/s41467-019-11028-9)
Supplement: Supplementary file 4 — Source Data [file 41467_2019_11028_MOESM4_ESM.xlsx]

## Sheet: Fig 1b,d
Figure 1b					Figure 1d
	ConversionRate_plus	ConversionType	label			p_c	p_e	condition
1	0.000201898114442334	aC	Untreated		P1_F3	0.00187600777972795	0.00183819519726411	untreated
2	0.00183891821208828	aG	Untreated		P1_F10	0.0187496339106739	0.00191464413938329	treated4sU
3	0.000593137567214319	aT	Untreated		P1_B2	0.00179056162007502	0.00191554044378807	untreated
4	0.000410023686352446	cA	Untreated		P2_C8	0.0486061419904052	0.00195777494329612	treated4sU
5	0.000268988554872168	cG	Untreated		P1_D4	0.02277107838075	0.00201113336211234	treated4sU
6	0.00138210523863183	cT	Untreated		P1_F11	0.0227847105933222	0.00209340314998698	treated4sU
7	0.00281505154526717	gA	Untreated		P2_F3	0.0014183985761307	0.00174345131688388	untreated
8	0.000464289198916674	gC	Untreated		P2_G12	0.0142308911066969	0.00194251537856378	treated4sU
9	0.00121189404540201	gT	Untreated		P1_H2	0.00185237413541943	0.00203553038305592	untreated
10	0.00109334575689094	tA	Untreated		P2_D3	0.00138505841438669	0.0016623964931805	untreated
11	0.00210226765512998	tC	Untreated		P1_C5	0.0139296748282476	0.00198094676743239	treated4sU
12	0.000929041027496661	tG	Untreated		P2_H4	0.0234258296885717	0.00172155214908122	treated4sU
13	0.000195239184327423	aC	Untreated		P1_C1	0.00204747981345438	0.00197498043929433	untreated
14	0.00181474935211657	aG	Untreated		P2_B2	0.00153764419319365	0.00164482863810594	untreated
15	0.000532565329049228	aT	Untreated		P2_C6	0.0168572712649107	0.00180834782985922	treated4sU
16	0.000414099485108736	cA	Untreated		P1_A9	0.0182279125687279	0.00162858224543001	treated4sU
17	0.000281220840082529	cG	Untreated		P1_G12	0.00906558411942737	0.0021253290563512	treated4sU
18	0.0015352967666526	cT	Untreated		P1_B10	0.0154382595549375	0.00198232763111015	treated4sU
19	0.00273263029072169	gA	Untreated		P2_A7	0.020060049132835	0.00170327602049937	treated4sU
20	0.0005145197472679	gC	Untreated		P2_D6	0.0203766753780972	0.00176270555970032	treated4sU
21	0.00121256921881899	gT	Untreated		P1_B1	0.00175843943831154	0.00202541724737241	untreated
22	0.00107367394310021	tA	Untreated		P1_A11	0.0247081219674526	0.00214209824315808	treated4sU
23	0.00195295188613361	tC	Untreated		P1_B3	0.00192104318950382	0.00199561080455979	untreated
24	0.0010328357966104	tG	Untreated		P1_D10	0.0170817064855243	0.0020148658417586	treated4sU
25	0.000243551837133045	aC	50uM		P1_F7	0.0248436172975993	0.00183220200363027	treated4sU
26	0.00208229672380119	aG	50uM		P2_B10	0.017584490167853	0.00187549653103385	treated4sU
27	0.000579386807404363	aT	50uM		P1_C3	0.00225672284447318	0.00209410770666767	untreated
28	0.000407914593618455	cA	50uM		P1_A2	0.0020906291430431	0.00222410650238893	untreated
29	0.000281214886676612	cG	50uM		P2_F10	0.0288079564650196	0.00182588242369807	treated4sU
30	0.00145243355470461	cT	50uM		P2_F7	0.0200427190141948	0.00178617228305827	treated4sU
31	0.00301553094637251	gA	50uM		P2_F8	0.0215340094982361	0.00217879772418256	treated4sU
32	0.000593652341389595	gC	50uM		P1_A6	0.00379612054648271	0.00185933096814508	treated4sU
33	0.00129636693020429	gT	50uM		P1_B6	0.0140142659045876	0.00181160541664768	treated4sU
34	0.00143879418503271	tA	50uM		P2_D10	0.0325295510552886	0.00204176146279843	treated4sU
35	0.0199667499095466	tC	50uM		P1_C9	0.0130655191018607	0.00192578659797731	treated4sU
36	0.00120102141445217	tG	50uM		P2_F2	0.00148879478075262	0.00174645912523285	untreated
37	0.000181790269314142	aC	50uM		P1_D9	0.0117499533321589	0.0016123741440232	treated4sU
38	0.00279227337538226	aG	50uM		P2_A2	0.00130177641660593	0.00158675533114808	untreated
39	0.000722058928213916	aT	50uM		P1_D8	0.0158842598281981	0.00214852184892911	treated4sU
40	0.000355700895259752	cA	50uM		P2_C1	0.00151986778793358	0.00152467640735316	untreated
41	0.000237224776140288	cG	50uM		P2_E11	0.0263689412435588	0.00182893190671147	treated4sU
42	0.00128700183819028	cT	50uM		P1_F4	0.0260216595290002	0.0018507983879636	treated4sU
43	0.00365516602958086	gA	50uM		P2_H3	0.00169030299612502	0.00202057146644412	untreated
44	0.000480466247987469	gC	50uM		P2_B5	0.0171164420779417	0.00182265979337209	treated4sU
45	0.00120680018284271	gT	50uM		P1_G5	0.0220337997187253	0.00198426764545768	treated4sU
46	0.00130247313345905	tA	50uM		P1_C8	0.0120744573390377	0.0020417606291651	treated4sU
47	0.0149358247949797	tC	50uM		P1_H10	0.0190861394907863	0.00205678414918983	treated4sU
48	0.00106700810926163	tG	50uM		P2_B3	0.00132769104853744	0.00164401084874486	untreated
49	0.000225627227668257	aC	Untreated		P2_D12	0.020406315316769	0.00182273091446711	treated4sU
50	0.00203038865443741	aG	Untreated		P2_E3	0.00150733605325966	0.00187867900506418	untreated
51	0.000695918980339279	aT	Untreated		P1_E2	0.00156876244476805	0.00178965681875767	untreated
52	0.000540950085173442	cA	Untreated		P2_H1	0.00151160680355864	0.00190368277939114	untreated
53	0.00033976380652298	cG	Untreated		P1_H3	0.00188094549225706	0.00184879606896326	untreated
54	0.00155231717540752	cT	Untreated		P1_B4	0.0183248970404318	0.00196610804256484	treated4sU
55	0.00303970403242436	gA	Untreated		P1_C2	0.00171673725190839	0.0019231344655247	untreated
56	0.000622760857599706	gC	Untreated		P1_B7	0.0192276864900406	0.00178180545212895	treated4sU
57	0.00152606687635711	gT	Untreated		P2_D11	0.0224117084886719	0.00198330310193265	treated4sU
58	0.00121068054155037	tA	Untreated		P2_C2	0.00151928692035946	0.00177521791481485	untreated
59	0.00214912565087668	tC	Untreated		P1_A3	0.00191617139067399	0.00186552502822843	untreated
60	0.0010430680154515	tG	Untreated		P1_C11	0.0233133000832495	0.00212468869102378	treated4sU
61	0.000185621717401901	aC	Untreated		P1_F1	0.00177530345767777	0.00189921207453779	untreated
62	0.00195538494085016	aG	Untreated		P1_D2	0.00181880657448105	0.00189198383127562	untreated
63	0.000548680632988068	aT	Untreated		P2_D5	0.0193483929354751	0.00169969392040596	treated4sU
64	0.000337282182526271	cA	Untreated		P2_E12	0.0198590346583727	0.00195926148271764	treated4sU
65	0.000238973195601886	cG	Untreated		P2_H6	0.0117702873499739	0.00141205500756162	treated4sU
66	0.00142505621096096	cT	Untreated		P2_C11	0.0131409590542594	0.00158938995942781	treated4sU
67	0.00300561377323579	gA	Untreated		P1_G3	0.00179997465249293	0.0019284655557723	untreated
68	0.000531579658266215	gC	Untreated		P2_G3	0.00161402722084425	0.00187926176179826	untreated
69	0.00121807979698735	gT	Untreated		P2_A3	0.00142708697252851	0.00180332847528375	untreated
70	0.00135271619611372	tA	Untreated		P2_A6	0.0147611628606694	0.00169588213484273	treated4sU
71	0.00224214119424457	tC	Untreated		P2_C10	0.0147201359378206	0.00160104528968801	treated4sU
72	0.00125513371506947	tG	Untreated		P1_A1	0.00175861941535539	0.00204419004839578	untreated
73	0.000197495020595308	aC	50uM		P2_B11	0.0253046122456548	0.00177415765389843	treated4sU
74	0.0023296798326757	aG	50uM		P1_G8	0.0185120699717598	0.00157949553316917	treated4sU
75	0.00058706085531785	aT	50uM		P2_E2	0.00173336790921035	0.0018599471855924	untreated
76	0.000396328511616461	cA	50uM		P1_G7	0.00853629632042514	0.00157651650403989	treated4sU
77	0.000273322612051904	cG	50uM		P2_F4	0.0288452856556164	0.00182658865732461	treated4sU
78	0.00142194962885177	cT	50uM		P1_A4	0.0222953852575561	0.00183258595018277	treated4sU
79	0.00324050421272813	gA	50uM		P2_G8	0.0125136537487276	0.00184383436541389	treated4sU
80	0.000541202369340636	gC	50uM		P2_E4	0.0207276408124803	0.0020564552399124	treated4sU
81	0.00108834544225375	gT	50uM		P1_F5	0.0120559074081582	0.00205582576459005	treated4sU
82	0.00137591468724553	tA	50uM		P1_B9	0.00918306821500788	0.00161913843161092	treated4sU
83	0.0207564904679804	tC	50uM		P2_H7	0.0213561053760826	0.00143248731801955	treated4sU
84	0.00110662238588127	tG	50uM		P2_E1	0.00174208886998223	0.00175192825648471	untreated
85	0.000200887190593437	aC	50uM		P1_H1	0.00165952800214854	0.00188385129594381	untreated
86	0.00215652957565254	aG	50uM		P2_E7	0.0358772995321021	0.00175046767939821	treated4sU
87	0.000547293934658848	aT	50uM		P2_C12	0.0131017906766197	0.00204101587546903	treated4sU
88	0.00036155019590152	cA	50uM		P2_A10	0.0186611791168378	0.00168296096772693	treated4sU
89	0.000220206865532368	cG	50uM		P1_H4	0.0191465159329427	0.00232251587288844	treated4sU
90	0.00141611916270091	cT	50uM		P1_A5	0.0184931905813377	0.00186772319492283	treated4sU
91	0.00314199106182901	gA	50uM		P2_C7	0.039370940934408	0.00178090481174748	treated4sU
92	0.000474097120727843	gC	50uM		P2_A5	0.0134969523302758	0.00157067630475465	treated4sU
93	0.00109964763184918	gT	50uM		P2_B8	0.0309445137495889	0.00192754388861038	treated4sU
94	0.00119724930877839	tA	50uM		P2_C3	0.00128264766610581	0.00164373226309205	untreated
95	0.0184173604728399	tC	50uM		P2_C5	0.0217801184153783	0.00187861051412774	treated4sU
96	0.000973545402727669	tG	50uM		P1_H9	0.00936244501153481	0.00208833080044405	treated4sU
97	0.000216203397023436	aC	Untreated		P1_E12	0.0148671924699559	0.00207428113262882	treated4sU
98	0.00173731688463833	aG	Untreated		P2_E6	0.0135179678960068	0.00173629801923356	treated4sU
99	0.000549256928984539	aT	Untreated		P1_C10	0.0142929726243511	0.0018216159637636	treated4sU
100	0.000327999666150161	cA	Untreated		P2_G6	0.0126832026701784	0.00152512142505322	treated4sU
101	0.000243757183524198	cG	Untreated		P1_F6	0.0147923984224199	0.00175629937664157	treated4sU
102	0.00154578269707323	cT	Untreated		P2_C4	0.0353529639210594	0.00193056463177151	treated4sU
103	0.00268442736168695	gA	Untreated		P2_G4	0.0165371572339866	0.00164143991626053	treated4sU
104	0.000567457734910702	gC	Untreated		P2_F12	0.0141668157076254	0.00176500272193599	treated4sU
105	0.00114974483173273	gT	Untreated		P1_H6	0.0247916463204917	0.00186285921811663	treated4sU
106	0.00127048612022022	tA	Untreated		P1_F8	0.0225597345672007	0.00194492317300585	treated4sU
107	0.00204502043146558	tC	Untreated		P2_G5	0.0184832614238291	0.0018992105789737	treated4sU
108	0.0011520047255798	tG	Untreated		P1_A12	0.0176734433274291	0.00196890167022613	treated4sU
109	0.000176837668384384	aC	Untreated		P2_B1	0.00161943566789155	0.00174795745744034	untreated
110	0.00194302262639697	aG	Untreated		P2_A12	0.0147148046381355	0.00195134251366817	treated4sU
111	0.000506115636031627	aT	Untreated		P2_D4	0.0199262138058819	0.00151976848288164	treated4sU
112	0.000360514024504592	cA	Untreated		P1_G1	0.00181591669218465	0.00178607812554	untreated
113	0.000221266273206678	cG	Untreated		P1_F2	0.0018199684026867	0.00188381362927958	untreated
114	0.00143690546737335	cT	Untreated		P2_D7	0.0158862093074357	0.00144697150066623	treated4sU
115	0.0029995987031437	gA	Untreated		P1_E8	0.0104157300860019	0.00188017661069156	treated4sU
116	0.000453243459978655	gC	Untreated		P1_A10	0.0147947955115053	0.00189313414679803	treated4sU
117	0.00113766799213969	gT	Untreated		P1_E4	0.0163129042989886	0.00177121199907734	treated4sU
118	0.00114378846048298	tA	Untreated		P2_E10	0.0189081937381592	0.00183260761410502	treated4sU
119	0.00202629092341608	tC	Untreated		P2_D8	0.0103795177773073	0.00194660494378555	treated4sU
120	0.00102483587333132	tG	Untreated		P2_B7	0.0167192287981311	0.00159273667511731	treated4sU
121	0.000185519378337095	aC	50uM		P1_D3	0.00183653895938233	0.00185246606514749	untreated
122	0.00193057784904004	aG	50uM		P1_A7	0.0210278516891334	0.00196661173850163	treated4sU
123	0.000512542451588995	aT	50uM		P1_H5	0.0228446143286596	0.0020513403064463	treated4sU
124	0.000372931836401722	cA	50uM		P2_E8	0.0170528725746491	0.00200836525366624	treated4sU
125	0.000251296314062675	cG	50uM		P2_H5	0.0263590671030258	0.00159189248378352	treated4sU
126	0.00139603208794528	cT	50uM		P1_E3	0.00212913124464023	0.00200060670654218	untreated
127	0.0030769062918087	gA	50uM		P2_F1	0.00174383549611057	0.00198464419560974	untreated
128	0.00053226796613825	gC	50uM		P1_D7	0.0287219728494957	0.00214368187445788	treated4sU
129	0.0011618034220622	gT	50uM		P2_G10	0.00985420554331828	0.00173314681688568	treated4sU
130	0.00121732160886945	tA	50uM		P2_G1	0.00169333736906165	0.0019200822339847	untreated
131	0.0166409055768555	tC	50uM		P1_G10	0.0210960356287073	0.00198815745973457	treated4sU
132	0.000997232349295976	tG	50uM		P2_H2	0.00186511825001107	0.00195321602685686	untreated
133	0.000200543932279708	aC	50uM		P2_A11	0.0121589336435036	0.00196183000993644	treated4sU
134	0.00207262739168445	aG	50uM		P1_C7	0.00801084137964237	0.00176080359069442	treated4sU
135	0.000536124179875694	aT	50uM		P2_F5	0.0238918648543151	0.00175652564257749	treated4sU
136	0.000369771613361789	cA	50uM		P2_B6	0.0221118276344628	0.00169673015788686	treated4sU
137	0.000238256058994157	cG	50uM		P1_D1	0.00206414390097175	0.00214252753801203	untreated
138	0.00146303861477614	cT	50uM		P2_D2	0.0014499231309188	0.00173129561211604	untreated
139	0.00297643572477974	gA	50uM		P1_B5	0.0283259436826066	0.00195032611043557	treated4sU
140	0.000504016623579753	gC	50uM		P1_B11	0.019767215583364	0.00191060990683778	treated4sU
141	0.00103650632862213	gT	50uM		P2_B12	0.0358671576166837	0.00210956355478405	treated4sU
142	0.00126285742903362	tA	50uM		P1_A8	0.0187666463547059	0.00203949064833152	treated4sU
143	0.018922196089558	tC	50uM		P1_B12	0.0160630232611956	0.00192992926691854	treated4sU
144	0.000960435915924436	tG	50uM		P1_C6	0.0176908413083659	0.00188636799113632	treated4sU
145	0.000174844748394228	aC	Untreated		P1_E6	0.0130150780061554	0.00205789247937175	treated4sU
146	0.0017229395407253	aG	Untreated		P2_E5	0.015058847440098	0.00163470740051625	treated4sU
147	0.000540347164110117	aT	Untreated		P1_H7	0.0144997730344049	0.00170768510092673	treated4sU
148	0.000342915264362871	cA	Untreated		P1_G9	0.0172750520702395	0.00196020663568437	treated4sU
149	0.000255804868178129	cG	Untreated		P1_H8	0.00676135528776826	0.00198660206678188	treated4sU
150	0.0014620305656529	cT	Untreated		P2_D1	0.00166325730588827	0.00186365940958153	untreated
151	0.0026191480207686	gA	Untreated
152	0.000448269577779511	gC	Untreated
153	0.00115332707350596	gT	Untreated
154	0.00123923742080374	tA	Untreated
155	0.00199894539232909	tC	Untreated
156	0.0011510690768818	tG	Untreated
157	0.000202746074241072	aC	50uM
158	0.00176254703343614	aG	50uM
159	0.000502559767037715	aT	50uM
160	0.000397353678282936	cA	50uM
161	0.000295102159127358	cG	50uM
162	0.00157741756927937	cT	50uM
163	0.00274997280166978	gA	50uM
164	0.000586516881096959	gC	50uM
165	0.00114797100456529	gT	50uM
166	0.00112210641325847	tA	50uM
167	0.00948285095008811	tC	50uM
168	0.0010002874034829	tG	50uM
169	0.000175536019550763	aC	50uM
170	0.00234135455905446	aG	50uM
171	0.000576443066176288	aT	50uM
172	0.000341255927183017	cA	50uM
173	0.000218723036178292	cG	50uM
174	0.00137529998779887	cT	50uM
175	0.00276185605638652	gA	50uM
176	0.000447735121066969	gC	50uM
177	0.00111060336010208	gT	50uM
178	0.00120620140308297	tA	50uM
179	0.00879396735941168	tC	50uM
180	0.000998040973731968	tG	50uM
181	0.00024464476750454	aC	Untreated
182	0.00178051632485508	aG	Untreated
183	0.0005548045744425	aT	Untreated
184	0.00074253915666875	cA	Untreated
185	0.000297638990396078	cG	Untreated
186	0.00217151797443421	cT	Untreated
187	0.00311506600936154	gA	Untreated
188	0.000782073779517449	gC	Untreated
189	0.001206961623912	gT	Untreated
190	0.000724613097490473	tA	Untreated
191	0.00216340068842594	tC	Untreated
192	0.000431462300546548	tG	Untreated
193	0.000146035870098345	aC	Untreated
194	0.00246430748836022	aG	Untreated
195	0.000686467248743	aT	Untreated
196	0.000319667162189576	cA	Untreated
197	0.000183759910240388	cG	Untreated
198	0.0012942789747252	cT	Untreated
199	0.00350112435397624	gA	Untreated
200	0.000409105226250726	gC	Untreated
201	0.00102845946751132	gT	Untreated
202	0.00113699852334833	tA	Untreated
203	0.0022071037717086	tC	Untreated
204	0.000931212137423812	tG	Untreated
205	0.000185784163756756	aC	50uM
206	0.00257402777338214	aG	50uM
207	0.000556480397224772	aT	50uM
208	0.000394729932976387	cA	50uM
209	0.000222525068449507	cG	50uM
210	0.00139157563936028	cT	50uM
211	0.00393951310540844	gA	50uM
212	0.000495351595740074	gC	50uM
213	0.00118832334870365	gT	50uM
214	0.0014434797306085	tA	50uM
215	0.0183532921664376	tC	50uM
216	0.00118794027945902	tG	50uM
217	0.000187117614864016	aC	50uM
218	0.00203327663465262	aG	50uM
219	0.000509567095954176	aT	50uM
220	0.000374732684145472	cA	50uM
221	0.000220143384378321	cG	50uM
222	0.00149675079077534	cT	50uM
223	0.00283082610433209	gA	50uM
224	0.00042718559611857	gC	50uM
225	0.00101360540940929	gT	50uM
226	0.00113543285187611	tA	50uM
227	0.0161620389138545	tC	50uM
228	0.000951476474417641	tG	50uM
229	0.000274658322588703	aC	Untreated
230	0.00189365852441751	aG	Untreated
231	0.00057271312807608	aT	Untreated
232	0.000479403679543492	cA	Untreated
233	0.000291632784620103	cG	Untreated
234	0.00175514123034652	cT	Untreated
235	0.0031090818213136	gA	Untreated
236	0.000588345565885234	gC	Untreated
237	0.00131872392208815	gT	Untreated
238	0.00121496756647166	tA	Untreated
239	0.00203200187553039	tC	Untreated
240	0.00114593290085792	tG	Untreated
241	0.000145954381885604	aC	Untreated
242	0.00324561365252382	aG	Untreated
243	0.000819470637442186	aT	Untreated
244	0.000299331480109945	cA	Untreated
245	0.000143077657245717	cG	Untreated
246	0.00119484570102924	cT	Untreated
247	0.00441048743464011	gA	Untreated
248	0.000395790641105234	gC	Untreated
249	0.00104368877156236	gT	Untreated
250	0.00109043378419663	tA	Untreated
251	0.00259313895504236	tC	Untreated
252	0.000878162833434448	tG	Untreated
253	0.00018522790302978	aC	50uM
254	0.00262324937055794	aG	50uM
255	0.000610289691946368	aT	50uM
256	0.000364463416689957	cA	50uM
257	0.000225415563156284	cG	50uM
258	0.00130623651573158	cT	50uM
259	0.00375800991160603	gA	50uM
260	0.000434559104259477	gC	50uM
261	0.00121321256670822	gT	50uM
262	0.00135233478945161	tA	50uM
263	0.0198272221680641	tC	50uM
264	0.00116609141120682	tG	50uM
265	0.000157106072279383	aC	50uM
266	0.00305037441470271	aG	50uM
267	0.000762915147008218	aT	50uM
268	0.000339260333469962	cA	50uM
269	0.000187267477159368	cG	50uM
270	0.00124165658979106	cT	50uM
271	0.0038502270551612	gA	50uM
272	0.000433271430475336	gC	50uM
273	0.00114339012339857	gT	50uM
274	0.00145916777481417	tA	50uM
275	0.0165057934764523	tC	50uM
276	0.00111845458082129	tG	50uM
277	0.000180307985101953	aC	Untreated
278	0.00222439032048424	aG	Untreated
279	0.000633344062725312	aT	Untreated
280	0.00037256193676991	cA	Untreated
281	0.000240542551213683	cG	Untreated
282	0.00156450559205139	cT	Untreated
283	0.00338076560264008	gA	Untreated
284	0.000541752316504012	gC	Untreated
285	0.00150084172418583	gT	Untreated
286	0.00134469331717038	tA	Untreated
287	0.00224134685143859	tC	Untreated
288	0.00126531347861623	tG	Untreated
289	0.000211886965771803	aC	50uM
290	0.00240582221386829	aG	50uM
291	0.000571337304191793	aT	50uM
292	0.000395414083745912	cA	50uM
293	0.000246729517083801	cG	50uM
294	0.00152528741909559	cT	50uM
295	0.00388528500298225	gA	50uM
296	0.000510728478133262	gC	50uM
297	0.00123730925003345	gT	50uM
298	0.00138925773140778	tA	50uM
299	0.018332557626054	tC	50uM
300	0.00119614758649002	tG	50uM
301	0.000252448575989649	aC	50uM
302	0.00224099438568821	aG	50uM
303	0.000606292676319535	aT	50uM
304	0.000372154389490607	cA	50uM
305	0.000224066318311138	cG	50uM
306	0.0013911816515374	cT	50uM
307	0.00357469207192056	gA	50uM
308	0.000449699443262958	gC	50uM
309	0.0011445649789444	gT	50uM
310	0.00134140211024032	tA	50uM
311	0.0133148148289567	tC	50uM
312	0.00118117252373609	tG	50uM
313	0.00021289402515081	aC	Untreated
314	0.00170080940578298	aG	Untreated
315	0.000499916500368239	aT	Untreated
316	0.000421135166498955	cA	Untreated
317	0.000272989810120562	cG	Untreated
318	0.00147139470417594	cT	Untreated
319	0.00253587249657109	gA	Untreated
320	0.000462485843465789	gC	Untreated
321	0.00107041854126619	gT	Untreated
322	0.000941850715776817	tA	Untreated
323	0.00174511694958993	tC	Untreated
324	0.000797603946501011	tG	Untreated
325	0.000173097971853539	aC	Untreated
326	0.00209437889075562	aG	Untreated
327	0.000601465973878953	aT	Untreated
328	0.000313018937526339	cA	Untreated
329	0.000220259321028259	cG	Untreated
330	0.00135768880123616	cT	Untreated
331	0.00314082786305295	gA	Untreated
332	0.000418055052061607	gC	Untreated
333	0.00106914560597736	gT	Untreated
334	0.00110945523935823	tA	Untreated
335	0.00202089966505881	tC	Untreated
336	0.000930492861552205	tG	Untreated
337	0.000190509168747728	aC	50uM
338	0.00237278983267106	aG	50uM
339	0.000571117408228266	aT	50uM
340	0.000366273773752773	cA	50uM
341	0.000251162552087036	cG	50uM
342	0.00137998879288546	cT	50uM
343	0.00356508892273328	gA	50uM
344	0.000488319598686795	gC	50uM
345	0.00117491409549583	gT	50uM
346	0.00125561382250873	tA	50uM
347	0.0160310330291662	tC	50uM
348	0.00112163209389745	tG	50uM
349	0.000186179881471546	aC	50uM
350	0.00252584591085775	aG	50uM
351	0.000574516841890854	aT	50uM
352	0.000346441094727484	cA	50uM
353	0.000222740391699551	cG	50uM
354	0.00133292562800746	cT	50uM
355	0.00328451246996485	gA	50uM
356	0.000451814937790887	gC	50uM
357	0.00111676716084357	gT	50uM
358	0.00120619521048138	tA	50uM
359	0.0188128476516328	tC	50uM
360	0.00102962110784812	tG	50uM

## Sheet: Fig 4a,b
Figure 4a				Figure 4b
	30 min	60 min			30 min	60 min
P1_A03_S3	0.11422626253614049	0.21416580200463065		ENSG00000237094	0.09677483778668476
P1_A04_S4	0.1864224640319095	0.08980232130423577		ENSG00000225972	0.20380796759614767	0.16964652802135755
P1_A05_S5	0.06554790316120003	0.09448693057310165		ENSG00000225630	0.1632227035371669	0.14837165878288133
P1_A06_S6	0.04592261250664072	0.0661975583428785		ENSG00000237973	0.15590869428627857	0.06862539265549181
P1_A07_S7	0.048507218022180915	0.08030961876825793		ENSG00000229344	0.4382805055390238
P1_A08_S8	0.12033093117505052	0.06073409057466916		ENSG00000248527	0.04829091971301018	0.028811752418175022
P1_A09_S9	0.16893588361204062	0.1362407409289556		ENSG00000198744	0.18962612254380656	0.09091603377652906
P1_A10_S10	0.084380131449666	0.09376528819405712		ENSG00000228327	0.14414193264707864	0.26821624450423415
P1_A11_S11	0.044467774742217026	0.10472899947938472		ENSG00000228794	0.26339615423389057	0.41024894953665764
P1_A12_S12	0.05545027930050386			ENSG00000188976	0.05709018337937988	0.07927057713473816
P1_B03_S15	0.050734420825823516	0.1826980984848292		ENSG00000187608	0.41462429662837924	0.2660181617156547
P1_B04_S16	0.13205507150924103	0.10771197998094185		ENSG00000131591	0.19304440302799666
P1_B05_S17	0.05118275926722973	0.2018856531242637		ENSG00000078808	0.09103232354578847	0.19727646824769224
P1_B06_S18	0.04254338522726277	0.1845072533776401		ENSG00000176022	0.09219793833834035	0.20088789192599021
P1_B07_S19	0.04759390281404937	0.10378591380122656		ENSG00000160087	0.06452476332066481	0.15177078667124205
P1_B08_S20	0.06730382769553611	0.03124515619620724		ENSG00000131584	0.03620579161252704
P1_B09_S21	0.04310146991822774	0.08810174461300059		ENSG00000169972	0.05220174612815532	0.13153638814016172
P1_B10_S22	0.21783297224631015	0.2266894139147317		ENSG00000127054	0.09781346896086279	0.04592897898638735
P1_B11_S23	0.04264207906699374	0.17978317228137825		ENSG00000175756	0.038960892570915014	0.053863745511892006
P1_B12_S24	0.05866648169590524	0.039612343377999175		ENSG00000221978	0.11285115884305409	0.22651346267128375
P1_C03_S27	0.07164837799474137	0.17679396151400067		ENSG00000242485	0.031198341169565564	0.0555136631671429
P1_C04_S28	0.07655462599744059	0.09717697490719833		ENSG00000197785	0.10765683792583035	0.05835327763992618
P1_C05_S29	0.06204367854311195	0.08207658459754563		ENSG00000160075	0.0990034975954018	0.1305336546455037
P1_C06_S30	0.05836466988816072	0.06443466025819727		ENSG00000248333	0.07596278991074264	0.2659436771657883
P1_C07_S31	0.10220759298784038	0.07892299326244315		ENSG00000189339	0.09299825649729758	0.2950433146594454
P1_C08_S32	0.030407550315580307	0.08696685643265871		ENSG00000215790	0.13062844727875855	0.1664239092901082
P1_C09_S33	0.032797372533676115	0.24916559873516642		ENSG00000008130	0.09343434063197258	0.09844542489467725
P1_C10_S34	0.07085741513750492	0.14095470330140306		ENSG00000078369	0.03695615543461655	0.09893613410582995
P1_C11_S35	0.05754060312932174	0.17201030571270495		ENSG00000162585	0.2128794948023884
P1_C12_S36	0.11291853439971962	0.0704928938573632		ENSG00000157933	0.1965160252722407	0.1735497257781338
P1_D03_S39	0.050308939082607855	0.3000390270450218		ENSG00000116151	0.11431016700893219
P1_D04_S40	0.05189321331603285	0.220609588440588		ENSG00000157916	0.021532933031551106	0.08352168938707823
P1_D05_S41	0.09831274496039177			ENSG00000157881	0.2467233262327561
P1_D06_S42	0.058649236891096836	0.18809115489982944		ENSG00000116213	0.09159839353252917	0.2332433679920918
P1_D07_S43	0.09354508010553542	0.12498725728290343		ENSG00000130764	0.09114544726012953	0.19777339040061717
P1_D08_S44	0.04006147525528248	0.1189750597542077		ENSG00000116198	0.07372562954453322	0.13126828763215917
P1_D09_S45	0.04524670650923151	0.0817808564436399		ENSG00000169598	0.017703486977902864
P1_D10_S46	0.09868493246664639	0.0912041962263803		ENSG00000198912	0.04264882960637509	0.14453177714701024
P1_D11_S47	0.18922857185343847	0.10478785561836347		ENSG00000131697	0.006039935209828314	0.01476425430429686
P1_D12_S48	0.08446127432156454			ENSG00000069424	0.13709362425049856	0.11057474509464972
P1_E03_S51	0.06576300552513646	0.10081165499961893		ENSG00000116251	0.03909265445220824	0.05874606508419133
P1_E04_S52	0.09143238056247234	0.17132824108682668		ENSG00000116237	0.10436371936474259	0.10804026500729048
P1_E05_S53	0.09095955012251404	0.235149422982378		ENSG00000225077	0.025338194168590372
P1_E06_S54	0.12803317201242467			ENSG00000097021	0.026514959054525118	0.02150105639345545
P1_E07_S55	0.029372492181999492	0.09635205639503736		ENSG00000162408	0.19019704901674267	0.2800167723550403
P1_E08_S56	0.12339792912640975	0.09614815873408769		ENSG00000204859	0.2262739711268752	0.16080521836908523
P1_E09_S57	0.041652986072987286	0.1570770934861262		ENSG00000162413	0.18880261219069294	0.4920597328708846
P1_E10_S58	0.0523639629391571	0.12210472875253107		ENSG00000041988	0.09549600912200684	0.49741374866390214
P1_E11_S59	0.08807218366261536	0.12391394189373932		ENSG00000007923	0.12206402547261393	0.028035254805442826
P1_E12_S60	0.13142794063492613	0.13346286085168688		ENSG00000171735	0.043513535063558505	0.1230923080089125
P1_F03_S63	0.05142665031055985	0.16250323192973798		ENSG00000049245	0.11702330703399844	0.37374299673870304
P1_F04_S64	0.10490956246559874	0.08321873995097674		ENSG00000116288	0.015281930600471514	0.025253137548127396
P1_F05_S65	0.053506923083208806	0.07571900476719823		ENSG00000142599	0.19832798016535744	0.2715770811150548
P1_F06_S66	0.09520658629916086	0.044115204395597796		ENSG00000074800	0.01535714947806225	0.020607857622840477
P1_F07_S67	0.09975361630288677			ENSG00000049239	0.1794759110341654	0.2719442165709598
P1_F08_S68	0.03450280687929803	0.1061236834183046		ENSG00000171612	0.2154180608587959	0.25928442882669633
P1_F09_S69	0.03439093330139806			ENSG00000188807	0.05367253307690686	0.18874656620239702
P1_F10_S70	0.04023348823092022	0.17843042775273876		ENSG00000231789	0.25746786742153865	0.1391841258451641
P1_F11_S71	0.1461897069396048	0.19453191834359612		ENSG00000171603	0.12480752737119788	0.16200682683178774
P1_F12_S72	0.21891642812096607	0.11376880921668346		ENSG00000178585	0.2742274815780073	0.4723694519508899
P1_G04_S76	0.03265095000914219	0.1768763099318355		ENSG00000162441	0.07875068322367729	0.15368688920140708
P1_G05_S77	0.03145988509245395			ENSG00000173614	0.005813623830383012	0.019164801576405842
P1_G06_S78	0.05040736642249444	0.07700396453625341		ENSG00000130939	0.10089196653852453	0.08994942260779012
P1_G07_S79	0.11516767741809818	0.2938061832533206		ENSG00000054523	0.16119970672508274	0.12767433579067713
P1_H03_S87	0.04573574145176915	0.1045505967191935		ENSG00000142657	0.05695357429523344	0.052573384949082806
P2_A03_S99	0.1169734078976807	0.1121945909313294		ENSG00000175279	0.06585200449778511	0.11891885484254959
P2_A04_S100	0.0393420495463891	0.09324643302866065		ENSG00000160049	0.04328615951427358	0.0625631838514064
P2_A05_S101	0.07933171629510687	0.10220290433150658		ENSG00000120948	0.07855962780203596	0.30167708886011907
P2_A06_S102	0.03575500756677303	0.18237902187136576		ENSG00000116649	0.032167333229110154	0.029322517649356103
P2_A07_S103	0.05157016604304376	0.06413497331248343		ENSG00000171824	0.11379426884042171	0.05055017636995744
P2_A08_S104	0.2189499791493698	0.14881128681617148		ENSG00000198793	0.14963258652055178	0.19923760700425241
P2_A09_S105	0.038498521440854284			ENSG00000120942	0.13433450717006948	0.2758401270549338
P2_A10_S106	0.1129077066298353			ENSG00000116670	0.031022803566823007	0.0907225677395236
P2_A11_S107	0.06458472052782901	0.12278890554825689		ENSG00000162490	0.003772525666380025
P2_A12_S108	0.06508808221237493	0.212311242773034		ENSG00000177674	0.08170713062841303	0.007690659104468711
P2_B03_S111	0.08546215949481502	0.12415782355265494		ENSG00000177000	0.1677658765860346
P2_B04_S112	0.08898390093672418	0.11523296391187562		ENSG00000011021	0.3500139065641663	0.32284725613590354
P2_B05_S113	0.04643655303631148	0.16015469232361845		ENSG00000116685	0.1868963765625954	0.3393324914015941
P2_B06_S114	0.10358432397900844	0.19020965759825953		ENSG00000116688	0.18467130012032612	0.2703893146002599
P2_B07_S115	0.21270653910804901	0.15695801503837295		ENSG00000116691	0.0967586288855068	0.10829375132389897
P2_B08_S116	0.10531953473966046	0.12389210035397769		ENSG00000120949	0.07202353248567829	0.2445255094320604
P2_B09_S117	0.057917627114274985	0.04252332293259528		ENSG00000048707	0.12431645201096375	0.31276593864267166
P2_B10_S118	0.035442583774886856	0.02556857895966094		ENSG00000116731	0.20428515197304334	0.461266777938202
P2_B11_S119	0.08727975468818566	0.0657358244628018		ENSG00000142634	0.12539819892414655	0.2557792717675866
P2_B12_S120	0.03190915531301034			ENSG00000116138	0.2859331692034986
P2_C03_S123	0.13439631424928802	0.15022803225018633		ENSG00000197312	0.1898357418617254	0.3480071389712712
P2_C04_S124	0.03559075630450027	0.0319535604908887		ENSG00000116786	0.17397367160965585	0.226886744739084
P2_C05_S125	0.06228572083908481	0.11818743369296847		ENSG00000233954	0.04950599361194142	0.08256493084994813
P2_C06_S126	0.11624083421808339			ENSG00000065526	0.3017471728643691	0.3642009029117146
P2_C07_S127	0.07021556043182561	0.08571978276934922		ENSG00000116809	0.15800576100002844	0.1624168179200133
P2_C08_S128	0.12455330193795072	0.21579992425881603		ENSG00000142632	0.011306364515408562
P2_C09_S129	0.1272481845656922	0.08537170388830467		ENSG00000037637	0.21659026460693934	0.6967686072265941
P2_C10_S130	0.03667769085060382	0.059173568670513335		ENSG00000055070	0.10545235382340594
P2_C11_S131	0.05224751046556217	0.11073814059886851		ENSG00000157191	0.16735595305248102	0.2804610741580616
P2_C12_S132	0.09651741945084963			ENSG00000219481	0.192166959962008	0.33000888241590526
P2_D03_S135	0.042333141775927986	0.07280225813387887		ENSG00000215908	0.4709631387432315	0.4158297942524102
P2_D04_S136	0.05615172873878268	0.11999385204416316		ENSG00000159363	0.025634384136208756
P2_D05_S137	0.1769217989868039	0.21545322023431024		ENSG00000117118	0.041709348492671695	0.07936273980828817
P2_D06_S138	0.07035749005644475	0.11208046642968084		ENSG00000117115	0.04820222616952914
P2_D07_S139	0.0765505771421303			ENSG00000179051	0.1266040405195346	0.2077091812454689
P2_D08_S140	0.038983448410249213	0.08560994509960985		ENSG00000127481	0.16507965785083056	0.1889709522769838
P2_D09_S141	0.12579321970612023	0.12382662942977851		ENSG00000127463	0.08461095833022876	0.08835789397662426
P2_D10_S142	0.035909287492909454	0.11243273214096083		ENSG00000053372	0.13133278721284003	0.2005867130112837
P2_D11_S143	0.06118660635336644	0.05416240875137428		ENSG00000053371	0.03074400711726911	0.0816382891953014
P2_D12_S144	0.07349685008642043			ENSG00000077549	0.04258398395957222	0.024400029548605314
P2_E03_S147	0.04397562014785457	0.09245907273776635		ENSG00000169914	0.33827681112375013	0.5070824608576463
P2_E04_S148	0.079130577162392	0.09330391523782246		ENSG00000225986	0.09083439528753726
P2_E05_S149	0.03186183904877663	0.07802229121314157		ENSG00000090432	0.10796401133673146	0.4914001141784256
P2_E06_S150	0.03488627766497507	0.10838697276455794		ENSG00000244038	0.05556365419451386	0.04879743268380277
P2_E07_S151	0.035984973898751924	0.04838584771892783		ENSG00000127483	0.03066207785437117	0.1024151304039507
P2_E08_S152	0.09107349389852987	0.13439683380058975		ENSG00000075151	0.15841404521333527	0.10221375773435923
P2_E09_S153	0.04645409738509707	0.06628685623943559		ENSG00000117298	0.2602309330603589	0.38475225429721777
P2_E10_S154	0.06374663103208603	0.053598313357443424		ENSG00000076864	0.1452035180614361	0.14204419198969798
P2_E11_S155	0.05185786599194972	0.09410572014032115		ENSG00000090686	0.07742112683747686	0.2606314034785074
P2_E12_S156	0.07076733556485326			ENSG00000218510	0.2529649529658458	0.20387995595507427
P2_F03_S159	0.0684520448419271	0.06454472200841792		ENSG00000070831	0.03188070059372575	0.06853173657744051
P2_F04_S160	0.08220252808228	0.18277658691696638		ENSG00000184677	0.05760982654251713	0.19557338243119132
P2_F05_S161	0.06374662975739574			ENSG00000004487	0.02510650177693345	0.10691387327571172
P2_F06_S162	0.07554688094766242	0.12536051069220128		ENSG00000169641	0.29917067675278197	0.3985096645835374
P2_F07_S163	0.22711380453897745	0.055574615893562426		ENSG00000125944	0.059687641301687	0.09668359000811312
P2_F08_S164	0.030558651930788806	0.20622472557384525		ENSG00000125945	0.18164431989138125
P2_F09_S165	0.07318836378100414	0.14935951045350634		ENSG00000007968	0.21752082108991563	0.3724791242582494
P2_F10_S166	0.058379793021388085			ENSG00000117318	0.35727556397615157	0.40880166594035605
P2_F11_S167	0.11206274432843243	0.1283947203622711		ENSG00000142676	0.00896362986741541	0.01212028613560995
P2_F12_S168	0.05929562127815353			ENSG00000011007	0.2781194919899851	0.32415725826706016
P2_G06_S174	0.10551550758148853			ENSG00000057757	0.22622050787615766	0.15728248469364003
P2_G07_S175	0.0560199790570124			ENSG00000011009	0.14950440642718152	0.10024678985567355
P2_G08_S176	0.07824159020753722	0.10600062778385612		ENSG00000117308	0.04975016798121783	0.0011550358031851532
P2_H03_S183	0.05810188909897066	0.0931877081327347		ENSG00000117305	0.09894602922881009	0.07792440839379264
P2_H04_S184	0.186789717255364	0.11436811198707195		ENSG00000179163	0.002327006676265513	0.0454423488964197
P2_H05_S185	0.05659413320372628	0.10753978311942655		ENSG00000189266	0.2778507748056693	0.4882179466951229
P2_H06_S186	0.07002619693793713	0.1036298838765729		ENSG00000188529	0.08465735393266555	0.2322672585757721
P2_H07_S187	0.0585784831895953	0.051197585825033635		ENSG00000001461	0.13143153769371285	0.4538851709205097
P1_G08_S80		0.15036641332094305		ENSG00000117602	0.23648115632100544	0.15808899414365224
P1_G09_S81		0.1000519556980995		ENSG00000133226	0.13362753814599884	0.2134613958725158
P1_G11_S83		0.10607563433589967		ENSG00000169504	0.07563245227041457	0.06866231209851399
P1_H04_S88		0.10038887539445963		ENSG00000020633	0.23222996250725014	0.41754299502867326
P1_H05_S89		0.09294196426734419		ENSG00000117614	0.12194203430909176	0.28500285936946257
P1_H06_S90		0.06614303126455431		ENSG00000117616	0.5462552534018106	0.7112010620071288
P1_H07_S91		0.12481543474091147		ENSG00000183726	0.031142054671992676	0.1121006263256393
P1_H08_S92		0.05217729798369625		ENSG00000204178	0.1869342722549329	0.3550518286258882
P1_H10_S94		0.13037663236515815		ENSG00000117640	0.04031203035833209	0.14901053804487965
P2_G05_S173		0.10346198410772046		ENSG00000127423	0.23291865315824736	0.4754303169796605
P2_G11_S179		0.12949546531149392		ENSG00000117632	0.024730567347766474	0.031450169204313955
P2_H12_S192		0.15112352040295185		ENSG00000158006	0.16813883865083845	0.4563380281690141
				ENSG00000175087	0.1492269934717779	0.523484480237423
				ENSG00000130695	0.1303250509180726	0.15031403386510156
				ENSG00000142669	0.018877282211682937	0.023804319332668394
				ENSG00000158062	0.027026669722416394	0.0006487965567035148
				ENSG00000169442	0.0133769322235434	0.04278110266440946
				ENSG00000117682	0.06325433499018306	0.3989538754160723
				ENSG00000198830	0.010694732485013401	0.01782249774028956
				ENSG00000117676	0.2555401467128542	0.17460401096069678
				ENSG00000117713	0.1956858748609965	0.42081854401180896
				ENSG00000060642	0.08120040009750779
				ENSG00000204160	0.08607252216276
				ENSG00000142751	0.09134838270180153	0.2820153337058161
				ENSG00000090273	0.02784712795451695	0.06380592850269734
				ENSG00000090020	0.17714778790270913
				ENSG00000225159	0.28655030872496734	0.317087994208139
				ENSG00000186501	0.17771932902785445	0.42289330902692124
				ENSG00000142765	0.14841534771841136	0.044480141202473567
				ENSG00000158195	0.10115204040242179	0.09960992688082612
				ENSG00000233975	0.11284027682576227
				ENSG00000126709	0.014840586222089868	0.02060690713790955
				ENSG00000009780	0.14635238828661354	0.1442016777594068
				ENSG00000117758	0.030009096364223952	0.3027695963360717
				ENSG00000117751	0.17709291191140059	0.2768404155406688
				ENSG00000117748	0.06339185035623797	0.21565991073933966
				ENSG00000158156	0.24353991472670022
				ENSG00000158161	0.13143607237109856	0.393921465835539
				ENSG00000228589	0.0641054365122836	0.05895228536217237
				ENSG00000126698	0.05208273822952933	0.07222609021500159
				ENSG00000130770	0.020248338550595955	0.1384689185145209
				ENSG00000130772	0.23589584653258347	0.3994229183841715
				ENSG00000204138	0.25046725939313963	0.2962869164789422
				ENSG00000180198	0.19291974005840576	0.09156951095714815
				ENSG00000242125	0.5874160516535172	0.5983087503546931
				ENSG00000180098	0.035650756532104935	0.0974702459159169
				ENSG00000197989	0.6646402868752043	0.9004366817248648
				ENSG00000120656	0.05925211705360933	0.08120112464912344
				ENSG00000162419	0.12956732577887542	0.38355335755905134
				ENSG00000198492	0.1915920523429179	0.3017825235894029
				ENSG00000159023	0.07443076146901141	0.09192420427009992
				ENSG00000116350	0.19647008994389567	0.34627584491869523
				ENSG00000116353	0.08122960228407922	0.044023629170335116
				ENSG00000162511	0.03522609834877832	0.06794488474407422
				ENSG00000162512	0.20265398267379317
				ENSG00000134644	0.2685446465149392	0.5030805526302969
				ENSG00000060688	0.05414379366980804	0.13917220949521164
				ENSG00000121766	0.15784565298442937	0.12711632793359756
				ENSG00000284543	0.08932973026525327
				ENSG00000162517	0.06514633810094202	0.12076373779923079
				ENSG00000184007	0.13727042520543933	0.10836573719334894
				ENSG00000121774	0.04664352200937411	0.06432396684103257
				ENSG00000121775	0.04594761917749734	0.16230522845682416
				ENSG00000025800	0.17706282263884549	0.192071123286123
				ENSG00000084652	0.13740798964436043	0.25454792230389234
				ENSG00000160050	0.0362074375499013	0.0877106555967732
				ENSG00000160051	0.2963035740542019	0.7477285219515274
				ENSG00000084623	0.016519223916665476	0.040584989534305616
				ENSG00000182866	0.023037348541132045	0.0552575170004298
				ENSG00000116478	0.027094750170242033	0.06264214243019714
				ENSG00000175130	0.058173653605892224	0.10702264633185504
				ENSG00000160058	0.18065945815772955	0.2552260458287522
				ENSG00000176261	0.059962153830115245	0.08188668570628974
				ENSG00000162521	0.04091882397814182	0.061833471012420975
				ENSG00000134684	0.0534421703156606	0.09437499050099364
				ENSG00000116497	0.23775298431964853	0.22746819882677177
				ENSG00000116514	0.522627561305241
				ENSG00000004455	0.05448330255419763	0.039470722962849
				ENSG00000160094	0.24676876707270454
				ENSG00000134686	0.12370581134375785	0.3469254929080755
				ENSG00000163866	0.10184749620646615	0.43988688390839803
				ENSG00000163867	0.17108898650177284
				ENSG00000197056	0.035280612391944896	0.09876005612838494
				ENSG00000116560	0.11756588348693688	0.2909297386464453
				ENSG00000146463	0.07174053076243878	0.28910818625689444
				ENSG00000142687	0.09832814640399905	0.23127134801573576
				ENSG00000126067	0.03091815648152071	0.035092760887749076
				ENSG00000092853	0.10973877692009636	0.19121767262612804
				ENSG00000134698	0.16266866566716642	0.17020777969943476
				ENSG00000092847	0.1545576428000446	0.2317902424745478
				ENSG00000126070	0.11499794142091878	0.16271479536936492
				ENSG00000116863	0.23825352578012132	0.4259154678489857
				ENSG00000054116	0.039032863513067215	0.0728923926065581
				ENSG00000116871	0.129114229383709	0.0936201582547088
				ENSG00000054118	0.09865832709210763	0.10663247657474993
				ENSG00000196182	0.116757750480156	0.11737855617163283
				ENSG00000181817	0.10298436719463434	0.379928426488311
				ENSG00000116885	0.07269874476987448
				ENSG00000116898	0.12417288396585505	0.08162385400079016
				ENSG00000233621	0.07752062711907587
				ENSG00000163874	0.6980934877674668	0.9028529120189575
				ENSG00000163875	0.05388053942623073	0.12371332271313291
				ENSG00000163877	0.3476242490442381	0.6549475072857032
				ENSG00000134697	0.06232070431425712	0.14462655582688105
				ENSG00000116922	0.17418695025370853	0.3322865249199275
				ENSG00000134690	0.08970416043641148	0.21667490415078886
				ENSG00000185090	0.04639120328381562
				ENSG00000196449	0.20024122028932406	0.3775085367361508
				ENSG00000197982	0.11253753037254727	0.1175039985662794
				ENSG00000188786	0.5519406836428545	0.6731967727457483
				ENSG00000204084	0.2545725491126176
				ENSG00000183431	0.06489813019261392	0.08325425541423975
				ENSG00000183386	0.024110355571953113
				ENSG00000183520	0.059279947029367036	0.1302984485399234
				ENSG00000116954	0.2233245093810183	0.4004226096143687
				ENSG00000214114	0.03886660405143038	0.021466012815945686
				ENSG00000174574	0.06697109638708314	0.2082423960112701
				ENSG00000168653	0.03136974078763936	0.04463899881199899
				ENSG00000127603	0.19805114477930288	0.2626434469981453
				ENSG00000090621	0.20493835202825045	0.2705221478199722
				ENSG00000084072	0.09629684114422303	0.08786351206930741
				ENSG00000043514	0.22520080016484206	0.17730789584470155
				ENSG00000168389	0.30211850540949614	0.6707150886486726
				ENSG00000131236	0.07657528349261065	0.09579059143129111
				ENSG00000131238	0.04952798527394298	0.02213896399918643
				ENSG00000117000	0.2791357749015688	0.9101163200563976
				ENSG00000259943	0.4910967644203926	0.3270440251572327
				ENSG00000084073	0.0419954196231323	0.10856945651385197
				ENSG00000084070	0.05517744674582193	0.22561470732848193
				ENSG00000187801	0.0002673623701042691	0.14351119977706378
				ENSG00000260920	0.39779855324763413	0.5692751415056309
				ENSG00000164002	0.09129970765057414	0.5158036096810394
				ENSG00000117010	0.1297709923664122	0.5972284134004026
				ENSG00000117016	0.0616913810241273	0.07658343101416112
				ENSG00000066136	0.10595112701205316	0.14071605626471675
				ENSG00000171793	0.06059073454379694	0.06050960412044413
				ENSG00000010803	0.10034090323311001	0.20108591609919357
				ENSG00000127124	0.2540576377972037	0.18715380077985724
				ENSG00000198815	0.1798497744355847	0.3275028387689606
				ENSG00000177181	0.20357480243411408
				ENSG00000127125	0.149016944769637	0.27931826040325636
				ENSG00000171960	0.1001562973076546	0.05734836064381486
				ENSG00000065978	0.015629553078572618	0.04448349048671426
				ENSG00000117385	0.1574862599785379	0.35251723443456395
				ENSG00000177868	0.09597693534665178	0.19026267372318023
				ENSG00000164010	0.027391337506579547
				ENSG00000164011	0.20180519262263405	0.3086791773821699
				ENSG00000117394	0.19031487743975892	0.3655984936249796
				ENSG00000117395	0.07201850061198682	0.11352716107035658
				ENSG00000117399	0.1318449763362178	0.06304911512963028
				ENSG00000066322	0.04693408265594358	0.2069619528133956
				ENSG00000159479	0.2747747192968552	0.17781402695170395
				ENSG00000198198	0.28620087672384215	0.557839084558236
				ENSG00000142949	0.12691264900794472
				ENSG00000126091	0.14960494253934653	0.32717391755461495
				ENSG00000117408	0.04346739945041219	0.31905431663837414
				ENSG00000132768	0.16313686090096202	0.12878722190409955
				ENSG00000117410	0.03588968839104622	0.05803813277565781
				ENSG00000178028	0.10334768239246837	0.10974212998764284
				ENSG00000117419	0.10172024271705926	0.028371110338859414
				ENSG00000187147	0.20519474911460694	0.38952238654496024
				ENSG00000142945	0.18382439453453092	0.21112005393815456
				ENSG00000142937	0.04004226257938145	0.02366935641156219
				ENSG00000070785	0.019745424413127273	0.11183993122006931
				ENSG00000126107	0.038275805187477516	0.21912210492510129
				ENSG00000126088	0.0872324716126304	0.05583105848236207
				ENSG00000132781	0.06176728243588148	0.1584435233664695
				ENSG00000132773	0.13020097626735597	0.4892362709464084
				ENSG00000070759	0.3333408104960334
				ENSG00000280670	0.021744951674036752
				ENSG00000132763	0.12572475395885074	0.4008732741729413
				ENSG00000117450	0.022159049094897798	0.04617253126607168
				ENSG00000117448	0.061662224552439984	0.12057500420175522
				ENSG00000132780	0.07420392981456614	0.10066996458086282
				ENSG00000159592	0.1972376227627252	0.2871874420470892
				ENSG00000159596	0.19373573982541428	0.3858447691519114
				ENSG00000197429	0.03034473577815019	0.11432706222865413
				ENSG00000086015	0.05179436075033993	0.4425261558982991
				ENSG00000117461	0.13090188659899055	0.3471218789569811
				ENSG00000085998	0.22512427447028968	0.07799266301188927
				ENSG00000085999	0.0629798571909361	0.02937007984791732
				ENSG00000132128	0.2288382195854694	0.09224792742257834
				ENSG00000173660	0.009322499975820547	0.013674557262255142
				ENSG00000117481	0.2961395000547171	0.2569473165006218
				ENSG00000079277	0.07786609518570628	0.17736176191056258
				ENSG00000123472	0.05651014623748839	0.1956559492397475
				ENSG00000159658	0.09887909782859954	0.03712090683960969
				ENSG00000162367	0.14869886982217237	0.1634927491254217
				ENSG00000123473	0.13947158566444384	0.33918193721455997
				ENSG00000162368	0.02277908549584667	0.04445587034641411
				ENSG00000185104	0.08460128872710095	0.16057558789008086
				ENSG00000123080	0.19870532093731846	0.17008548394320333
				ENSG00000123091	0.05915243218963305	0.196831869510665
				ENSG00000085832	0.1335271287925988	0.24139139758065714
				ENSG00000117859	0.08129750487613946	0.07774297600904007
				ENSG00000078618	0.08382651987006987	0.08980341882837724
				ENSG00000117862	0.05100243022214129	0.13019536192156592
				ENSG00000198841	0.39616432320724443	0.8348008652269139
				ENSG00000134717	0.13302388888594563	0.2239969427335895
				ENSG00000154222	0.10004932321852607	0.19140313516413884
				ENSG00000085840	0.31527449580523925	0.3680552815712867
				ENSG00000134748	0.11731615133045438	0.11839760054853495
				ENSG00000134744	0.1550250958795353	0.3601459572038625
				ENSG00000162378	0.20659082391410943	0.5572192513368984
				ENSG00000228929	0.22827960801452693	0.17927125649276687
				ENSG00000116171	0.059606986132637534	0.053143079882162485
				ENSG00000157184	0.18596341794851926	0.32019500395949113
				ENSG00000162384	0.04732360678260938	0.09404900797386499
				ENSG00000162385	0.05570571790646239	0.11350609737937656
				ENSG00000157193	0.06499469880698372	0.40626531627130513
				ENSG00000058804	0.05304723887938223	0.15219083525630717
				ENSG00000058799	0.08602687392306252	0.29275164228231204
				ENSG00000081870	0.0462484472267605	0.03702394268224901
				ENSG00000116212	0.05360133867307697	0.13654445155609932
				ENSG00000116209	0.028572119493533128	0.14046807272065703
				ENSG00000116205	0.045137543587756686	0.24575938270814998
				ENSG00000215883	0.007542166075875845
				ENSG00000116221	0.08523021396520995	0.08000184848942825
				ENSG00000157216	0.06857149779902035	0.14219058730356982
				ENSG00000225632	0.18382024688735374
				ENSG00000116133	0.028479559572741446	0.09401432965367099
				ENSG00000162402	0.2766847757825272	0.20355324401907515
				ENSG00000162600	0.1568672747425687	0.16723249446523647
				ENSG00000162601	0.199752870260755	0.5327480272380949
				ENSG00000177606	0.8368802199862638	0.9960252310363152
				ENSG00000172456	0.012189812799303439
				ENSG00000162599	0.05076903008494032	0.5416168691806769
				ENSG00000162604	0.12650496756232024	0.1965669835671561
				ENSG00000162607	0.12172812870221744	0.21521369901474618
				ENSG00000116641	0.10378223575013272	0.14121266742787458
				ENSG00000125703	0.11893370961626457	0.18734256926952142
				ENSG00000088035	0.025669288375704077	0.041880796598384694
				ENSG00000142856	0.02623610017104221	0.03141657922913442
				ENSG00000203965	0.1359923359972053	0.31877931144627025
				ENSG00000079739	0.07045051207321468	0.2159647373763405
				ENSG00000162437	0.17222350705178055	0.5708552022229083
				ENSG00000162434	0.10580928192117349	0.21682975020341197
				ENSG00000116675	0.006815968841285297	0.13990637688883603
				ENSG00000213625	0.18058100301723803	0.06364251861882193
				ENSG00000198160	0.1569705220394514	0.36943976981277926
				ENSG00000116704	0.08927618370023754	0.3733717412260447
				ENSG00000142864	0.06993642419414263	0.08204208054219499
				ENSG00000066557	0.08237921535834426	0.10609583865472863
				ENSG00000116754	0.09275279967126032	0.20613520691369774
				ENSG00000118454	0.06902267286775181	0.48583275742916376
				ENSG00000197568	0.06531691921666483	0.05422947048020901
				ENSG00000132485	0.13339615536858176	0.10500021488476802
				ENSG00000254685	0.06996296164923722	0.003260579311782215
				ENSG00000116791	0.06929405213059754	0.033881287920728385
				ENSG00000162623	0.13815156319978003	0.16961418262554254
				ENSG00000117054	0.05034717094013757	0.057736469735854355
				ENSG00000137955	0.29877929871388953	0.3686144673369481
				ENSG00000226415	0.0921788709566367	0.18601729468031306
				ENSG00000142892	0.019529717880155655	0.06120066273414046
				ENSG00000226084	0.07403578794168321	0.08295423886343521
				ENSG00000036549	0.20972365350158712	0.34701072848386216
				ENSG00000077254	0.16322630389661294	0.28149673806414194
				ENSG00000180488	0.07285517572010325	0.19855743781630075
				ENSG00000162613	0.16250315974854007	0.28003587269794517
				ENSG00000162616	0.17303095514499786
				ENSG00000137965	0.0	0.02089004327121529
				ENSG00000271576	0.9433719433719434	0.9297337278106509
				ENSG00000142875	0.15342565718359086	0.22867581585709573
				ENSG00000203943	0.41284526765396296
				ENSG00000117133	0.14990081119589452	0.16041050564136694
				ENSG00000174021	0.015500176037134699	0.04002033227804346
				ENSG00000117151	0.057854583765301754	0.0
				ENSG00000117155	0.09722655957148636	0.3036297328707022
				ENSG00000162642	0.24282349624908636	0.4609527133794196
				ENSG00000142867	0.47445121910324883	0.7000191863587865
				ENSG00000117174	0.10643703342472617	0.34892948783465444
				ENSG00000122417	0.055772580860548635	0.08998270953964069
				ENSG00000097033	0.17224456726075266	0.06564022810731461
				ENSG00000183291	0.03100333355320416	0.06988833266476277
				ENSG00000153936	0.16524796006020226	0.4366507878834125
				ENSG00000065243	0.16962612771667782	0.254071661237785
				ENSG00000137947	0.24577962112781776	0.3799403346622946
				ENSG00000137944	0.2119373482870102	0.07014599765061252
				ENSG00000213516	0.16130812867637637	0.23990299958128483
				ENSG00000117226	0.0811662120922005	0.3535228677379481
				ENSG00000117228	0.06375141751333468	0.22955313478026948
				ENSG00000197147	0.13816818675471534	0.3228158850562567
				ENSG00000171488	0.09462681230909446	0.44514506848137647
				ENSG00000171492	0.175913123791499
				ENSG00000162664	0.15353654863751545	0.2070757802573028
				ENSG00000233593	0.06428217459702151	0.018459069020866775
				ENSG00000122482	0.2242943202841727	0.4987952421636905
				ENSG00000097046	0.0991622292913641	0.19102934962986903
				ENSG00000174842	0.11253824452986518	0.1859732676329929
				ENSG00000122484	0.1660389492576992	0.27510402378815346
				ENSG00000162676	0.22182557949287185	0.4035832182866313
				ENSG00000122406	0.0031952755121242835	0.021488354329377585
				ENSG00000154511	0.014533710133225677	0.29530619329682567
				ENSG00000143033	0.16085067845559542	0.26794031956867664
				ENSG00000117500	0.07084402303268127	0.1831608551912111
				ENSG00000122483	0.16650099013638314	0.012187299550994226
				ENSG00000223745	0.15129616608841817	0.17931944283277673
				ENSG00000117505	0.1539643726491352	0.1754891326264247
				ENSG00000137942	0.11898699209539113	0.15543271196297076
				ENSG00000067334	0.1676440213387781	0.2961822224741188
				ENSG00000023909	0.2139118841213235	0.19981329594562355
				ENSG00000117528	0.09114752574828983	0.1314354996746483
				ENSG00000172339	0.043155308533232316	0.053940278571612724
				ENSG00000137970	0.03364808509772075	0.05901614919090552
				ENSG00000117569	0.28272504764518436	0.5257011113299577
				ENSG00000188641	0.05212391200176177	0.1193304535637149
				ENSG00000162688	0.1333516418271113	0.10428068773126363
				ENSG00000117620	0.0745811398988486	0.05926688898323699
				ENSG00000156876	0.10829904115813299	0.37633923452720686
				ENSG00000122435	0.10088254227757137	0.12212924164054968
				ENSG00000137992	0.3004774050971664	0.13112213467165218
				ENSG00000137996	0.1406116164411584	0.14553253701974342
				ENSG00000079335	0.65318497689814
				ENSG00000162694	0.06543528827446587	0.07938867644410788
				ENSG00000162695	0.2263389365047533	0.2744336569579288
				ENSG00000117543	0.17697833722600834	0.08906232208615518
				ENSG00000233184	0.1041821500748874	0.2674850907972152
				ENSG00000185946	0.20032934712128553	0.2744635101633179
				ENSG00000198890	0.1575683701911191	0.6726206757483904
				ENSG00000134215	0.14861690668145044	0.2682344790527861
				ENSG00000085491	0.04564902819515538	0.16688654353562005
				ENSG00000162636	0.04330762250887462	0.1949322911797471
				ENSG00000162639	0.04554514173443485	0.04463976479019448
				ENSG00000134186	0.34434537236213103	0.46469389911309295
				ENSG00000116266	0.07577539604837216	0.13801685050203163
				ENSG00000121957	0.013569200861879556	0.0026146225716712763
				ENSG00000121940	0.04154985330041415
				ENSG00000085433	0.3703339487560216	0.0515426211089055
				ENSG00000244716	0.09732290085777288	0.07450966759205464
				ENSG00000197780	0.2114168845880583	0.04745493107104984
				ENSG00000215717	0.10204652100034199	0.37345990608719326
				ENSG00000031698	0.07767300154106906	0.09961272513759117
				ENSG00000143126	0.16767843131891852	0.18630496796948062
				ENSG00000134222	0.13497732077971034	0.019997827118797103
				ENSG00000134243	0.1407832431127122	0.030303030303030304
				ENSG00000143106	0.016353582344379523	0.05421071322857065
				ENSG00000162650	0.09989061650519879
				ENSG00000174151	0.07193216890703759	0.31056588897483584
				ENSG00000065135	0.05439537968090455	0.15726856305953574
				ENSG00000116337	0.17163961627415078	0.1591778706327273
				ENSG00000168765	0.09072085441483538	0.2441967631698512
				ENSG00000213366	0.012550472102991502	0.09214301120526774
				ENSG00000134184	0.01885731668765444	0.02813148078561023
				ENSG00000134202	0.06546447796977203	0.006247412616317207
				ENSG00000198758	0.023571759328970494
				ENSG00000168710	0.06666823571864687	0.2858207746598397
				ENSG00000143093	0.2900654398140046	0.27019781740159804
				ENSG00000116396	0.28901960111843517	0.42480654375156907
				ENSG00000162775	0.13372784995490491	0.39522043633081205
				ENSG00000273373	0.543974554543051	0.4710848459265513
				ENSG00000134248	0.05085957905137039	0.048603608545238056
				ENSG00000259834	0.1833417790246771	0.19495596477181745
				ENSG00000177272	0.25528364849833146
				ENSG00000143119	0.016444136105078187	0.03971659781817565
				ENSG00000121931	0.15740731849795916	0.2841648643301794
				ENSG00000156171	0.05101699785445623	0.09794997321869162
				ENSG00000134255	0.02975516764612703	0.10557458626838363
				ENSG00000064886	0.0015626098285058667	0.011142791290740342
				ENSG00000116455	0.042660816025183755	0.03096492974701887
				ENSG00000116459	0.026566691569066592	0.046511283852152564
				ENSG00000116473	0.09857292698361239	0.049057235639417135
				ENSG00000064703	0.4892559399146424	0.7796102728209572
				ENSG00000143079	0.11426071142982003
				ENSG00000007341	0.19349567950834665
				ENSG00000116489	0.0390820573031035	0.13021666548769972
				ENSG00000155363	0.07713238720667218	0.3171207655156286
				ENSG00000155366	0.047561245086278736	0.0056008065999816475
				ENSG00000155380	0.06726217426824382	0.12062837655204896
				ENSG00000226419	0.2927473377669076	0.37057799806978214
				ENSG00000198799	0.22323888941920542	0.48389353456879514
				ENSG00000081026	0.023870061023167518	0.11250925240562547
				ENSG00000081019	0.2381097598145576	0.38245907378284333
				ENSG00000134242	0.05190739908174555	0.2754595638990469
				ENSG00000134262	0.19144546936904738	0.20873932017816643
				ENSG00000118655	0.1978673278283021	0.2265963613698083
				ENSG00000163349	0.14795529844568195	0.27605924755788835
				ENSG00000197323	0.10955314024817472	0.4625467649511883
				ENSG00000116752	0.17268010297623043	0.21134149375145528
				ENSG00000213281	0.10255769453012618	0.15757632152946527
				ENSG00000009307	0.0436058548406925	0.07747663506948042
				ENSG00000052723	0.058534791500127456	0.1900025350246177
				ENSG00000134198	0.031945549968586104	0.17329482165707893
				ENSG00000173218	0.20543847383234468	0.3049386051994152
				ENSG00000163399	0.03460798585457265	0.1898016504967223
				ENSG00000116815	0.012635318887857152	0.03807587319933091
				ENSG00000116824	0.10098299844825591	0.10999089494357078
				ENSG00000116830	0.10035413343619634	0.10902965349039528
				ENSG00000198162	0.05061586266059256	0.1054497642353602
				ENSG00000183508	0.43246135144117576	0.45317703120518493
				ENSG00000196505	0.1449708670730195	0.2728982061429823
				ENSG00000065183	0.02741133585184864	0.06886518466578215
				ENSG00000116874	0.1095442043428609	0.06814114020804671
				ENSG00000231365	0.116232755311944
				ENSG00000092621	0.02349013830294178	0.050148415999174856
				ENSG00000134250	0.04365402869602188	0.09769314101361008
				ENSG00000265808	0.08169471926251215	0.056044737767147364
				ENSG00000270231	0.006251592773343133	0.1934336538341975
				ENSG00000188610	0.03383420800390142	0.14840904881006273
				ENSG00000231752	0.020758846622731638
				ENSG00000263513	0.06204405503844633	0.1569305514495892
				ENSG00000266338	0.0742748138826555	0.30055479825350867
				ENSG00000215784	0.060262715112137606	0.10283315844700944
				ENSG00000162825	0.17764329290084174	0.06427448118917625
				ENSG00000117262	0.1087701268898302	0.21273782857855233
				ENSG00000265491	0.04127444419832733	0.18506172829424197
				ENSG00000186141	0.059869593501760535	0.10949618627467968
				ENSG00000186364	0.4565286845028952
				ENSG00000131788	0.158429822084157	0.006289308176100629
				ENSG00000131779	0.09819832317040428	0.263335536243724
				ENSG00000265241	0.04427686900510538	0.12551348349728186
				ENSG00000271601	0.1251129419270178	0.07494365638712888
				ENSG00000121851	0.0675547417653992	0.05881113949378413
				ENSG00000276975	0.04097687102389115
				ENSG00000268043	0.25007760289756337	0.23754598089597537
				ENSG00000131791	0.19101543727710832	0.4555586851447753
				ENSG00000131778	0.0309701399863135	0.15442559745310602
				ENSG00000116128	0.2054803842977414	0.5976366561548376
				ENSG00000162836	0.031390229639324266	0.012508726790657605
				ENSG00000188092	0.07377637112858548	0.3467220141252477
				ENSG00000263956	0.24697714735434176	0.45104977184927736
				ENSG00000270629	0.14511881023207004	0.4225539381402656
				ENSG00000178104	0.06356091465073935	0.5021791458439466
				ENSG00000269713	0.11626191386785828	0.16492983001037417
				ENSG00000271383	0.1995500317974667	0.4199040592318705
				ENSG00000270882	0.6421401870258041
				ENSG00000203812	0.19368954487461068
				ENSG00000178096	0.18452316408049138	0.32673685364158084
				ENSG00000159164	0.0417133488795899	0.05098641541779015
				ENSG00000143368	0.11363382551918204	0.11196531022664244
				ENSG00000264522	0.3809101643898997
				ENSG00000136631	0.10951329978413639	0.07813225345568867
				ENSG00000023902	0.22524805668296685	0.36232120138727697
				ENSG00000143401	0.052099172184041774	0.06433576295087096
				ENSG00000117362	0.014674092448135029	0.12307947519213305
				ENSG00000266472	0.40222737837815903	0.30356700917928753
				ENSG00000117360	0.13778297879908735	0.36877952486378024
				ENSG00000163125	0.15378673893411465	0.22433251144348068
				ENSG00000143374	0.11810424551197295	0.14452554744525548
				ENSG00000143384	0.5131826473612593	0.7181091100384372
				ENSG00000143420	0.18239697168071864	0.3795397448510441
				ENSG00000143457	0.05537443908922035	0.2834012687694559
				ENSG00000143437	0.15914057065558337	0.0498449863227524
				ENSG00000143379	0.19709895563541788	0.18953144471194933
				ENSG00000143418	0.03513409799010887	0.05530511482113673
				ENSG00000143363	0.0298995962994748	0.08062365980163438
				ENSG00000197622	0.05216679540911696	0.055382694060830566
				ENSG00000213190	0.09727089944264646	0.03665049193173889
				ENSG00000143458	0.07138207140962469	0.30656938097752284
				ENSG00000163156	0.1265541944980435	0.1881705212159577
				ENSG00000163155	0.3885081707959937	0.2111337406653089
				ENSG00000163159	0.042747549897063745	0.17351068228155933
				ENSG00000143398	0.12442739932052928	0.12929248266657684
				ENSG00000159352	0.13546221282916865	0.06974626932269434
				ENSG00000143393	0.0498252941754978	0.17904039282927434
				ENSG00000143390	0.06694062219571578	0.40336374641950157
				ENSG00000159377	0.040972597380805595	0.04780871458394967
				ENSG00000143442	0.20238425407667968	0.4687884970186377
				ENSG00000143375	0.0	0.11043228610753553
				ENSG00000143376	0.0986817934098221	0.13185703229647433
				ENSG00000143436	0.07390052021027273	0.1671786606508472
				ENSG00000182134	0.04802611254457781	0.04131254744555965
				ENSG00000197747	0.07250498223025699	0.04229849031226867
				ENSG00000196154	0.022012042349866104
				ENSG00000160679	0.07503219866432075	0.2227335181503027
				ENSG00000143553	0.07991933670355152	0.26216109565055473
				ENSG00000143621	0.07972260106556833	0.10565989580733327
				ENSG00000143624	0.16158098683533142	0.13514305389479597
				ENSG00000143614	0.24247202810800972	0.3246325268129091
				ENSG00000198837	0.1480535240257994	0.10229848194505799
				ENSG00000143570	0.019334638424380685	0.380700325732899
				ENSG00000143578	0.1001001002464919	0.08192911098198721
				ENSG00000143543	0.04054571426116939	0.11109356526587692
				ENSG00000177954	0.014927332740032901	0.016138846749514088
				ENSG00000143549	0.05195282942610932	0.041493512883993805
				ENSG00000143612	0.0848351841190669	0.11981061929178918
				ENSG00000143569	0.08592083853257543	0.12316535083628548
				ENSG00000143575	0.0898295343530553	0.09197437098133726
				ENSG00000143515	0.0071969300015769	0.25023648431336326
				ENSG00000160714	0.11472347299443224	0.17808777145124494
				ENSG00000160710	0.04924004316326381	0.07899533949058754
				ENSG00000163344	0.0826778330480386	0.05568070555987407
				ENSG00000163348	0.17094902587516525	0.2255187287716131
				ENSG00000160691	0.1251919635364722
				ENSG00000173207	0.024433089706591568	0.054972485388310094
				ENSG00000160688	0.09843009589725735	0.17529564125887764
				ENSG00000143537	0.009246424387441042
				ENSG00000169241	0.06946033976765707	0.013734179522457738
				ENSG00000179085	0.01719951651735487	0.19025595551846786
				ENSG00000163462	0.09018565354307254
				ENSG00000173171	0.048877177749734414	0.12334904751768663
				ENSG00000236675	0.08009010765907094	0.1946433873977419
				ENSG00000177628	0.07745184627053306
				ENSG00000116521	0.04063666960133926	0.05713819956901912
				ENSG00000176444	0.35811887281624805	0.43988370232938095
				ENSG00000143630	0.10817516427800297
				ENSG00000160752	0.05168856168347708	0.046753979705199164
				ENSG00000225855	0.1376721775235368	0.0
				ENSG00000160753	0.3317468224402345	0.2408189172019261
				ENSG00000116539	0.18521622222616518	0.6380859327121576
				ENSG00000125459	0.077922848289207	0.23658995161940294
				ENSG00000163374	0.22734145925096913	0.4389853424092848
				ENSG00000132676	0.05731692734909176	0.0635486774337509
				ENSG00000203761	0.11296467319882318	0.2444297986481089
				ENSG00000116580	0.11066443533193542	0.17946526839890484
				ENSG00000143622	0.030862924511741816	0.19687344775025944
				ENSG00000132680	0.47843367289474725	0.48594215825368414
				ENSG00000116584	0.2545971045960663	0.23223647145718682
				ENSG00000163479	0.08469561529092504	0.05877666691007733
				ENSG00000160803	0.32191226578051785	0.09539693128752502
				ENSG00000116586	0.06912048543253713	0.09499038927039591
				ENSG00000254726	0.029377748524341028
				ENSG00000196189	0.2075025197414619
				ENSG00000160785	0.18585847087274576	0.16889985666641297
				ENSG00000160783	0.03359839095273126	0.15776852790703308
				ENSG00000198952	0.0832439180701166	0.12643247134672098
				ENSG00000163472	0.03850909664539112
				ENSG00000198715	0.08625578933522272
				ENSG00000163468	0.046717583835113104	0.057661157142875424
				ENSG00000116604	0.13496207069814156	0.5008475822578552
				ENSG00000183856	0.26362484157160965
				ENSG00000163382	0.03061689651173747	0.045661769335615936
				ENSG00000160818	0.1153569525812826	0.08899368388935357
				ENSG00000143319	0.3295112130083516	0.1866180715260472
				ENSG00000143303	0.07093327424159417	0.5061263856697891
				ENSG00000143314	0.05960599780827489	0.03997410162491819
				ENSG00000143321	0.12855355966604706	0.07463544865480728
				ENSG00000143294	0.08028856923579805	0.23860709153273887
				ENSG00000132694	0.015685805721133966	0.07566275910334684
				ENSG00000117036	0.16659324512653267	0.7287965991441846
				ENSG00000183853	0.24956503759817134	0.2466732923832517
				ENSG00000158473	0.18790699404818123	0.09818436015147551
				ENSG00000229914	0.20001574870270644
				ENSG00000176320	0.13636678317770493	0.12553173636042733
				ENSG00000158477	0.08645562822277972	0.057820427491225866
				ENSG00000158481	0.08891644459856948	0.03123372501223672
				ENSG00000158485	0.033515398066654246	0.01770866481106179
				ENSG00000158488	0.028437253746212664	0.027223008611610013
				ENSG00000236656	0.11416636807564286	0.16312843624715637
				ENSG00000163565	0.07851264420398311	0.1318579980862007
				ENSG00000158710	0.044996762941223026	0.04446138175853981
				ENSG00000143315	0.15735325484160406	0.3382204506459253
				ENSG00000162729	0.05024277183442901	0.043858539882966646
				ENSG00000162734	0.20313500452230063	0.11095929321841394
				ENSG00000132716	0.2006983784681933	0.25186148712346446
				ENSG00000162735	0.05522887996611044	0.104615109078187
				ENSG00000122218	0.08171454971020331	0.1707700429577321
				ENSG00000162736	0.10909119954064364	0.2679102539562456
				ENSG00000162739	0.02536747273589379	0.05235333869322457
				ENSG00000066294	0.03498176579079789	0.19546841116117802
				ENSG00000117091	0.18079199969145443	0.24836851772920993
				ENSG00000122224	0.08114008492615041	0.046218978205430465
				ENSG00000215845	0.016730674267743217	0.03465484956162968
				ENSG00000158773	0.14832306738362036	0.133723598707006
				ENSG00000186517	0.08980079672428921	0.1713153725183553
				ENSG00000143256	0.09165363760374017	0.09680877144805232
				ENSG00000158793	0.0596436030323236	0.11678978517277858
				ENSG00000158796	0.12656538253264701	0.07947120128559909
				ENSG00000143222	0.04026347256825561	0.06995197180214975
				ENSG00000143258	0.38242872167732805	0.11883161843572787
				ENSG00000158850	0.16159422149686842	0.20898867899367105
				ENSG00000158864	0.06515108674383391	0.13027390490232668
				ENSG00000158882	0.03651825912956478
				ENSG00000143252	0.016073636515816486	0.06014716368162934
				ENSG00000081721	0.12112213294854564	0.10153189603298286
				ENSG00000118217	0.08770203122420946	0.14709581459300464
				ENSG00000152332	0.043017412261198706	0.12669699655962097
				ENSG00000117143	0.02193439113142703	0.11862995735496668
				ENSG00000132196	0.11765454275958963	0.4489954806128086
				ENSG00000143228	0.03344015708920073	0.07316806793247412
				ENSG00000143198	0.051491691985455286	0.008916387073109924
				ENSG00000143149	0.13241377627296572	0.2104185212358518
				ENSG00000143183	0.05319835442765547	0.059662502778297315
				ENSG00000143179	0.12056223879018674	0.135232229642389
				ENSG00000188859	0.12137322068243536
				ENSG00000143157	0.2277690676144088	0.16407459695342544
				ENSG00000152382	0.2943411148060318	0.5831615882880561
				ENSG00000143190	0.1914868606992072	0.288921421023104
				ENSG00000198821	0.15302364943588762	0.1370355225086223
				ENSG00000143162	0.08880389892611562	0.13183225244101926
				ENSG00000198771	0.06322609328966147	0.3201387628215202
				ENSG00000197965	0.026522910152114408	0.0667120613688841
				ENSG00000143158	0.017028710922512277	0.05291133156517164
				ENSG00000143164	0.1885063510834324	0.618031895157595
				ENSG00000224837	0.1264644574286815	0.08443656655214402
				ENSG00000143155	0.07653922133904677	0.10851751701429703
				ENSG00000213064	0.09480757310846842	0.0888973482836085
				ENSG00000143156	0.02746510785967025	0.06162258105154821
				ENSG00000117475	0.13780668835760407	0.06920762286860582
				ENSG00000000460	0.10557019703669501	0.314760147601476
				ENSG00000188404	0.019204316008605237	0.008165848929053164
				ENSG00000171806	0.38404195392001744	0.660377358490566
				ENSG00000075945	0.0352355717239196	0.15868762497516492
				ENSG00000120370	0.2799815617847318	0.7631452001929571
				ENSG00000117523	0.09361096053225562	0.38422315708901944
				ENSG00000117533	0.02200912747215187	0.0
				ENSG00000010165	0.08461556922177524	0.38830022483426313
				ENSG00000135845	0.16700667654960893	0.25055180561538115
				ENSG00000094975	0.4101632051522512	0.568316925264139
				ENSG00000117586	0.06662965019433648
				ENSG00000117592	0.05272577508976591	0.022485802138799277
				ENSG00000076321	0.15678650106210182	0.5750299846626927
				ENSG00000120334	0.1471817757478826	0.2620487249588929
				ENSG00000117593	0.09663949547730605	0.11032445390169299
				ENSG00000234741	0.36796701635117735	0.4411966328488818
				ENSG00000185278	0.07180796274998062	0.14090966066794752
				ENSG00000135870	0.23370311458846393	0.3444360333080999
				ENSG00000152061	0.009151663894487802	0.4273221288848876
				ENSG00000116161	0.02816702053539378	0.04015720885728234
				ENSG00000120333	0.05638677966810198	0.06181173261575977
				ENSG00000235750	0.24696428879997115
				ENSG00000143207	0.13084201065620865	0.1053506727752678
				ENSG00000116191	0.01496018751196932
				ENSG00000116199	0.17078719323889402	0.17753973856735059
				ENSG00000186283	0.08325160577224083	0.05612300089374618
				ENSG00000143322	0.10714922456918677	0.27213923624143205
				ENSG00000057252	0.05732908604295972	0.0665367633892194
				ENSG00000169905	0.05404518418263196	0.2705232463668768
				ENSG00000143337	0.21357488700271351	0.16887722825852822
				ENSG00000135837	0.18630325663178593	0.4863172528090847
				ENSG00000116260	0.13644214176373545	0.1079176187122628
				ENSG00000230124	0.024287378801069865	0.052050648837191515
				ENSG00000143324	0.04272269786912148	0.14902949456735418
				ENSG00000135823	0.13473540968572137	0.12761266226946374
				ENSG00000153029	0.12858660998937302
				ENSG00000135821	0.11151468004115773	0.08573079942721783
				ENSG00000135828	0.06502218703235696
				ENSG00000135829	0.11473163891707078	0.12837699374846354
				ENSG00000116698	0.1300183810604508	0.1710933655944446
				ENSG00000162704	0.05070482802104832	0.07391471204368774
				ENSG00000198860	0.05862128355423674	0.061724279617743
				ENSG00000116667	0.016941727981749716	0.09627791563275434
				ENSG00000116406	0.18487616820498007	0.44224645102022286
				ENSG00000121481	0.07044911957165284	0.1876280023880665
				ENSG00000121486	0.11274569479613021	0.49181451646444413
				ENSG00000116679	0.323926409474206	0.36496056521274595
				ENSG00000047410	0.19496682004010704	0.18838891457264403
				ENSG00000157181	0.10918475177562419	0.1739065122947535
				ENSG00000116750	0.03066303168326374	0.023974259072794945
				ENSG00000116747	0.03597513165226338	0.08613489021938223
				ENSG00000023572	0.02672912404710802	0.09292470334649838
				ENSG00000134371	0.023335753853744378	0.18863070749937008
				ENSG00000066279	0.029263252132757954	0.1015349250699492
				ENSG00000177888	0.3865469405178349	0.5930190779536927
				ENSG00000213047	0.21405593738297035	0.22709162281613227
				ENSG00000151414	0.12313653053340165	0.2646417761955013
				ENSG00000081237	0.10731161004326024	0.07721564031125774
				ENSG00000229989	0.6693792099203545	0.6204617831831515
				ENSG00000233410	0.26266952177016417
				ENSG00000162702	0.2114799188183168	0.363410866838965
				ENSG00000118193	0.1169631186842926	0.16208731035228108
				ENSG00000118197	0.11594759117055904	0.09518427598554882
				ENSG00000116852	0.3547146786622548	0.1551427005818633
				ENSG00000116857	0.20262070837893853	0.0690984050706924
				ENSG00000159176	0.055392084408378825	0.3023850555801717
				ENSG00000224536	0.009327758121582503
				ENSG00000134369	0.0359098425148422	0.289237668161435
				ENSG00000198700	0.08013304376054207	0.13994500092058357
				ENSG00000134375	0.051789448249474214	0.22402860788924858
				ENSG00000176393	0.16179579798669216	0.017661057142491277
				ENSG00000143851	0.11972720512042047	0.29343397755406336
				ENSG00000077152	0.06543857177330126	0.11356646181629847
				ENSG00000077157	0.39281369760533646	0.3643884390203628
				ENSG00000117139	0.26241932879675245	0.6945721673966812
				ENSG00000183155	0.1188768278068627	0.3064586866802651
				ENSG00000117153	0.050888417276153654	0.17698840096326504
				ENSG00000159346	0.06987695215027087	0.05697946932647192
				ENSG00000159348	0.14273442435835576	0.33708891654347156
				ENSG00000163444	0.03803746567361682	0.13642134565795602
				ENSG00000159388	0.7213302254195171	0.8407874389374278
				ENSG00000058668	0.1438003853399429	0.09051286885425033
				ENSG00000122188	0.345458461570055	0.5029590646392146
				ENSG00000182004	0.02329516918635729	0.02974196961882651
				ENSG00000158615	0.33040168265152997	0.39919896230619123
				ENSG00000133056	0.2189701269169831	0.21938255124683123
				ENSG00000198625	0.15386554029596244	0.36033541581479067
				ENSG00000174529	0.04219302671184501
				ENSG00000117222	0.015927184120363737	0.5031484535939976
				ENSG00000133059	0.19554483732967926
				ENSG00000235363	0.06694828594372877	0.07689407041427711
				ENSG00000158711	0.09610827231993424	0.23327535597035257
				ENSG00000069275	0.08135546794050726	0.144999028245176
				ENSG00000117280	0.03056580909062657	0.18831252121909972
				ENSG00000133065	0.2915989203019487	0.36821295698814294
				ENSG00000285417	0.04041811846689895
				ENSG00000196550	0.0273896834488506	0.1453263039966675
				ENSG00000266028	0.09561392477005888	0.20007662897418688
				ENSG00000263528	0.1614394922428923	0.08408651105731786
				ENSG00000266094	0.08171301474739892	0.23383546365082708
				ENSG00000143486	0.06308225228862048	0.10713342793231162
				ENSG00000143479	0.2032685069648978
				ENSG00000162889	0.08529617033772398	0.07887174891540942
				ENSG00000162894	0.22039462357933917	0.027890836038018015
				ENSG00000123836	0.049867810111823015	0.0
				ENSG00000180667	0.060622435204403836	0.47610597068049293
				ENSG00000196352	0.4547918309725854	0.2724374832996178
				ENSG00000117335	0.038465400607900206	0.07877366099133283
				ENSG00000203709	0.5014341377364117
				ENSG00000009790	0.09354852853326838	0.2897152092097396
				ENSG00000162757	0.019050909200423138
				ENSG00000117597	0.13725347174182878	0.3554739224984794
				ENSG00000117625	0.17164909717747712	0.17138906743360216
				ENSG00000082512	0.05979774753123334	0.18907925029853065
				ENSG00000170385	0.2731863882227834	0.5168690958164642
				ENSG00000117650	0.0838929696809676	0.1211304116903036
				ENSG00000123684	0.06252540435478335	0.10504786669485641
				ENSG00000143493	0.09728046850848729	0.14632013406686528
				ENSG00000143476	0.15252040833375127	0.39078698031538295
				ENSG00000220749	0.110448770299909	0.1578365997483061
				ENSG00000066027	0.131619875557939	0.18118793234608893
				ENSG00000065600	0.08979253557398602	0.2635452197088871
				ENSG00000117691	0.028055739790888583	0.07381177370842419
				ENSG00000123685	0.06647463473847626	0.3283777667765032
				ENSG00000117697	0.09364384725521482	0.05395212015306337
				ENSG00000203705	0.046102737422990245	0.19445200043740582
				ENSG00000162769	0.23675511940295008	0.17861188048975976
				ENSG00000143494	0.2380593086061911	0.13228682003812328
				ENSG00000174606	0.08575036532347782	0.18186615637670736
				ENSG00000136643	0.38186138614385845
				ENSG00000143499	0.08196659424396123	0.0
				ENSG00000117724	0.06655276390841083	0.08568138993679934
				ENSG00000136636	0.17520483346373988	0.15231340763255657
				ENSG00000092978	0.281429076352014	0.5980181428950143
				ENSG00000067533	0.1586584443032148	0.46087742180602526
				ENSG00000143353	0.017411152164387673	0.062164256747262905
				ENSG00000136628	0.07929327898882522	0.08705427332939854
				ENSG00000162813	0.03207408328815563	0.031163045255567474
				ENSG00000067704	0.14381509321580485	0.0756627556043817
				ENSG00000118873	0.19778394245923775	0.3499609108415209
				ENSG00000218283	0.16690898910634658	0.40642652176852717
				ENSG00000143498	0.31107783645741083	0.3364248765896061
				ENSG00000154305	0.140509550635352	0.09933300588262049
				ENSG00000186063	0.12227969486091983	0.158887260575082
				ENSG00000162819	0.08327908998777837	0.04061284653350243
				ENSG00000197520	0.0
				ENSG00000228106	0.07356289634857734	0.056412244113928624
				ENSG00000143502	0.1327244458991489	0.06817338103086878
				ENSG00000143514	0.0564756349135438	0.33191482108079906
				ENSG00000272645	0.05623262860703642	0.0815405099808263
				ENSG00000185495	0.07771381578947369
				ENSG00000143756	0.20116173802787926	0.3265705799131746
				ENSG00000143753	0.045930750877480706	0.1587850919107648
				ENSG00000143748	0.2622492108722269	0.3121454722948691
				ENSG00000143771	0.04450363499133711	0.12160756955980828
				ENSG00000162923	0.17832095810667153	0.32128036393446274
				ENSG00000185842	0.047494322965675545	0.03908232727982388
				ENSG00000143815	0.08546919268722747	0.08358335978431723
				ENSG00000154380	0.10370021211407024	0.18075557561504202
				ENSG00000143742	0.00807238136925878	0.04706010817649489
				ENSG00000196187	0.06243571270814742	0.021975381769768446
				ENSG00000143811	0.14115544647998043	0.31679108910982584
				ENSG00000143751	0.11687451452797804	0.4190893630169694
				ENSG00000163041	0.013081866332364038	0.019736685091004586
				ENSG00000182827	0.12768257138367317	0.2989247164612237
				ENSG00000183814	0.35467320768611016	0.44487768611416606
				ENSG00000143799	0.035251370124327816	0.07412525955588309
				ENSG00000143772	0.46105676672940643	0.5351017495997625
				ENSG00000163050	0.2450055639032088	0.24221636133786184
				ENSG00000143776	0.10422136940807775	0.22787503713210375
				ENSG00000181450	0.06838038845131536	0.2629161882893226
				ENSG00000143740	0.08616177769262355	0.20643825815329536
				ENSG00000143761	0.03638681284394253	0.11313439891131533
				ENSG00000143793	0.06553320220456707	0.1459054792981328
				ENSG00000162910	0.06219356740779642	0.0618610221995868
				ENSG00000143774	0.016693908186558262	0.026675401631771085
				ENSG00000181873	0.45527692094038424
				ENSG00000154358	0.07241162540230017	0.4212270164087262
				ENSG00000154370	0.21247503797941591	0.43952189632638716
				ENSG00000168159	0.019640271297657268	0.05194619960647809
				ENSG00000116574	0.11983048612677813	0.27873092557114193
				ENSG00000168118	0.04304819769808151	0.07639638754482402
				ENSG00000154429	0.042032776896866596	0.016419728466963993
				ENSG00000069248	0.09673452245994266	0.2819482672545625
				ENSG00000135776	0.09655733737861019	0.09218903155595276
				ENSG00000135801	0.14910994694751997	0.4506009824595835
				ENSG00000135763	0.20160562530969856	0.4985876311341396
				ENSG00000143641	0.14784349161539823	0.36690382581155817
				ENSG00000177614	0.03658508073998834
				ENSG00000135775	0.11397762798207159	0.3120497150116953
				ENSG00000119280	0.07630966967757369	0.1737977265157068
				ENSG00000143643	0.13544174005784743
				ENSG00000173409	0.07714912518917567	0.08508239622713906
				ENSG00000182118	0.09749382859279546
				ENSG00000143633	0.17023657956315286	0.17139716202682026
				ENSG00000116906	0.0493614918789937	0.12313203190611922
				ENSG00000116903	0.2186273842772439	0.3966523422461398
				ENSG00000010072	0.10677096635544622	0.5055441483518143
				ENSG00000135766	0.08580342071963462	0.07792637350933346
				ENSG00000233461	0.04013808633584659
				ENSG00000116918	0.08215106885237487	0.06928429055188141
				ENSG00000116991	0.13973748654674428	0.6256202284845663
				ENSG00000135778	0.10124284064246583	0.07750250264775334
				ENSG00000135749	0.09690512002470505	0.44824507849690987
				ENSG00000135750	0.30648899188876016	0.2054353464767679
				ENSG00000168275	0.11797164130238083	0.18855965885006643
				ENSG00000059588	0.1751021597907634	0.1418584195470257
				ENSG00000168264	0.151331443653476	0.5426465538452024
				ENSG00000173726	0.09104180532096592	0.15739089179200516
				ENSG00000054267	0.2704227439932	0.34500265534683844
				ENSG00000152904	0.1873721141225297	0.10864915152437774
				ENSG00000162885	0.18020871885084006	0.11757854489271849
				ENSG00000168243	0.08627268631684977	0.029754946663045963
				ENSG00000143669	0.025455056733708927	0.3324845398326664
				ENSG00000116977	0.14003719374349577	0.23292335134046463
				ENSG00000119285	0.059075164453967724	0.14051028360941512
				ENSG00000116984	0.1444199451333662	0.1257600752908598
				ENSG00000091483	0.02307474550783802	0.033985762036308736
				ENSG00000203668	0.12300938673796381	0.23911892256529127
				ENSG00000174371	0.05493167090316963	0.2724263416293837
				ENSG00000143702	0.1351338645191689	0.16136432339269652
				ENSG00000054282	0.14894275080008976	0.13127159488480006
				ENSG00000117020	0.1511274909885522	0.36181394190805705
				ENSG00000179456	0.1417708476900396	0.39955268051189125
				ENSG00000035687	0.054363277663209406	0.05870559452127476
				ENSG00000121644	0.06528994763077187	0.12807539886544575
				ENSG00000153187	0.08395771534621754	0.13442549481864516
				ENSG00000185420	0.03459724157169989	0.10413670432933235
				ENSG00000162851	0.1058840008583576	0.27213260648074095
				ENSG00000162852	0.4096198580393355	0.42528264901364243
				ENSG00000143653	0.02049794950197522	0.05219372437070573
				ENSG00000153207	0.05587348061379303	0.2870038739730735
				ENSG00000277462	0.33040679860222955	0.9709876543209877
				ENSG00000188295	0.3326381390724911	0.2839397556396408
				ENSG00000196418	0.1767176968893858	0.6267264912917946
				ENSG00000259865	0.1013191550963784	0.28234412547148036
				ENSG00000227671	0.2980591084358669	0.0
				ENSG00000214144	0.0
				ENSG00000162714	0.1705867241721788	0.10031959781899451
				ENSG00000171161	0.14472038776157223	0.07654038569158853
				ENSG00000171163	0.06900161372726714	0.12441253411951858
				ENSG00000185220	0.04424778761061947
				ENSG00000184731	0.158004158004158
				ENSG00000035115	0.15021402315219667	0.3116291996170058
				ENSG00000143727	0.051758891464903284	0.08658128715657891
				ENSG00000151353	0.10859780454282032	0.24190987954137674
				ENSG00000172554	0.31425178172734064
				ENSG00000115705	0.03924442132439245	0.13818109825963443
				ENSG00000130508	0.055689656675672786	0.08890365665641368
				ENSG00000032389	0.0912341388920204	0.08400443654434273
				ENSG00000171853	0.35927599577503133	0.2339818765837147
				ENSG00000182551	0.11707589869633252	0.1425359168745536
				ENSG00000171865	0.1621395317869412	0.22129764751661715
				ENSG00000234171	0.21105581678792912	0.09800176951984299
				ENSG00000171863	0.014019545089084076	0.023023307819626075
				ENSG00000176887	0.25871339552939626
				ENSG00000242540	0.17553357997597288	0.23383466922586751
				ENSG00000134326	0.1357382996355857	0.20157006888728085
				ENSG00000134321	0.038998211091234344	0.001423411995695758
				ENSG00000151692	0.13450011355992592	0.4335380702728567
				ENSG00000115738	0.3433903943240699	0.8724847138181869
				ENSG00000134313	0.0678650242449758	0.1772959809569684
				ENSG00000143797	0.07830442186406852	0.04873514238009348
				ENSG00000119185	0.029389687477611007	0.06137597017776363
				ENSG00000119203	0.06968671447069401	0.02537425714998828
				ENSG00000134330	0.051593137900376486	0.0503144340364711
				ENSG00000151694	0.0	0.5313244431638483
				ENSG00000134308	0.018946277581194684	0.030130784668524473
				ENSG00000115750	0.09602148682177646	0.4725102233575622
				ENSG00000171848	0.05559258845535807	0.1384006070919744
				ENSG00000115756	0.17139006592940503	0.038488417898017956
				ENSG00000115758	0.08837259886520597	0.17318674500899722
				ENSG00000115761	0.06298419080299725	0.14569871163843892
				ENSG00000143870	0.07087331179869867	0.04894448973816729
				ENSG00000162976	0.011482275069048186	0.14201559532352792
				ENSG00000134318	0.09450674097451096	0.03821450118236861
				ENSG00000169016	0.07667914385772952	0.5095355539493185
				ENSG00000134324	0.1212254826112466	0.14517900016298435
				ENSG00000071575	0.10346942961521657	0.09223493581505363
				ENSG00000151779	0.30354267181420924	0.12273050947602725
				ENSG00000079785	0.08614486193838218	0.0854083908426131
				ENSG00000163029	0.08732857850337371	0.253940197217645
				ENSG00000178295	0.05230270514453696	0.18450781533168442
				ENSG00000240857	0.418701290741144	0.5044117647058823
				ENSG00000183891	0.09131312126875074	0.2784181825571796
				ENSG00000118965	0.11122215112380737
				ENSG00000068697	0.1444383649924201	0.14672529507058552
				ENSG00000055917	0.16826758647684834	0.31310753640002253
				ENSG00000118960	0.2540905770583651
				ENSG00000118961	0.10162075450241764	0.1630062415816672
				ENSG00000119778	0.07226558053201657	0.1798842909456316
				ENSG00000173960	0.12486292531488376	0.11619528313514951
				ENSG00000163026	0.22386687187221244	0.6016143666763603
				ENSG00000115128	0.08528598783176759	0.10490019168388214
				ENSG00000198399	0.023929689068685926	0.37223193419773953
				ENSG00000084676	0.0481243387274073	0.39047520241694983
				ENSG00000184924	0.06823067981257484	0.06083038401795587
				ENSG00000138092	0.07139397818063575	0.3511083295183654
				ENSG00000138031	0.07309657006362054	0.14944873826144026
				ENSG00000119772	0.14891927243267045	0.30143428954171486
				ENSG00000138101	0.10389262332627032	0.3448079330146516
				ENSG00000143970	0.17220541158298175	0.22579629683412328
				ENSG00000084731	0.08776747309455722	0.12648221343873517
				ENSG00000084733	0.06440143543699713	0.16935216215020932
				ENSG00000084754	0.07048752867055624	0.027682454276603683
				ENSG00000138029	0.02234671110282462	0.047020168062925256
				ENSG00000138018	0.19361701005589768	0.24144057725203127
				ENSG00000213699	0.09090286825123381	0.326059979732644
				ENSG00000115163	0.05360185034917846	0.11205509661637175
				ENSG00000119777	0.019718569738453796	0.17754698318496537
				ENSG00000084693	0.03417003808319713	0.01644668849591122
				ENSG00000228474	0.03056372764019471	0.02762927506516432
				ENSG00000138073	0.022698555990566572	0.14231853837812605
				ENSG00000138074	0.05492806507136656	0.1412703484705976
				ENSG00000138085	0.023442666286466435	0.04701137296348809
				ENSG00000084774	0.08778509852262459	0.22955024446155703
				ENSG00000115204	0.04108702810741328	0.11847855777110079
				ENSG00000115207	0.2073796815289488	0.19493331414926676
				ENSG00000115211	0.06234788852600557	0.12702100035555117
				ENSG00000115234	0.10692887748272671	0.03277739259749397
				ENSG00000115241	0.037110616734930484	0.10110690957996264
				ENSG00000115216	0.13889262645238873	0.14488805817094974
				ENSG00000243943	0.0916505702333529	0.24487186832324948
				ENSG00000176714	0.02829627188926704
				ENSG00000198522	0.058156841352453685	0.1748943047182852
				ENSG00000119760	0.05448400522993702	0.27060470226049027
				ENSG00000163798	0.03799054525099559	0.18664196066812755
				ENSG00000243147	0.05551634167326095	0.0883030516406572
				ENSG00000158019	0.1417844710932664	0.10198146767714936
				ENSG00000213639	0.05761292901190034	0.14680400834069887
				ENSG00000171103	0.07411420025721378	0.09881485933147699
				ENSG00000163811	0.19629429111112542	0.39710082745580794
				ENSG00000115295	0.26714852507730086	0.06006355990873109
				ENSG00000119801	0.2498538844817294	0.25563030125767766
				ENSG00000213626	0.049012030957022786	0.236344261231317
				ENSG00000172954	0.044213816008943994	0.20771878072763028
				ENSG00000162961	0.04992992668961513	0.15093535047282666
				ENSG00000021574	0.05022972149365203	0.06421628932041194
				ENSG00000152683	0.006340321946925223	0.07947019867549669
				ENSG00000119820	0.022488469315586415	0.1162804741716112
				ENSG00000115760	0.16972075874575587	0.352251764661285
				ENSG00000018699	0.07536795011780363	0.4141079532995435
				ENSG00000049323	0.0983169985503497	0.5491127138276588
				ENSG00000119812	0.1225951436188005	0.1172045169638928
				ENSG00000171055	0.03717754172989378	0.300933932895192
				ENSG00000279519	0.1672212501604699
				ENSG00000115808	0.101765447667087	0.13106610622850592
				ENSG00000008869	0.006813565162898921	0.070223752151463
				ENSG00000152133	0.32596918056514457	0.6504539559014267
				ENSG00000055332	0.07914694314436493	0.10580577342732492
				ENSG00000218739	0.13134458751793013	0.09203866777787967
				ENSG00000115816	0.06923217338355897	0.383749007495633
				ENSG00000003509	0.18762078142871885
				ENSG00000115825	0.1759646470629176	0.16826825483121977
				ENSG00000119787	0.05939207463002457	0.24665482309324055
				ENSG00000213553	0.32454419556009656	0.27258537036559166
				ENSG00000143889	0.11056423639466877	0.08264850903968067
				ENSG00000115875	0.07345088207467634	0.16072587197418806
				ENSG00000152147	0.16563675891679966	0.25020944231707004
				ENSG00000163214	0.09944694710975942
				ENSG00000188010	0.043510429620088616	0.0
				ENSG00000115904	0.07236982449611418
				ENSG00000011566	0.04145454545454545
				ENSG00000143924	0.2177907847019785	0.20181064650731773
				ENSG00000115944	0.11786713166747927	0.14215625720395045
				ENSG00000057935	0.1096704049172913	0.13257767738513557
				ENSG00000152518	0.3110461654244414	0.5480746376697797
				ENSG00000115970	0.1058553916350273	0.4566309069345527
				ENSG00000138036	0.006455531300492426	0.01746031746031746
				ENSG00000138095	0.056033934428803854	0.09141564330816519
				ENSG00000138032	0.04804010096427678	0.3161381921438713
				ENSG00000138078	0.04611457016855725	0.1365546156322223
				ENSG00000143919	0.02487631187004502	0.1374805598755832
				ENSG00000068784	0.15590078270323934
				ENSG00000119729	0.07087782777407044
				ENSG00000151665	0.03866455340467284	0.05052178234222296
				ENSG00000119878	0.036516708007284515	0.06901606051904015
				ENSG00000180398	0.06663740737288461	0.21565848618258704
				ENSG00000143933	0.05197397127874789	0.0842482391664868
				ENSG00000116062	0.019227499121309843	0.16341070548864792
				ENSG00000138081	0.021435137887716425	0.23691217329565128
				ENSG00000170802	0.16467547875307129	0.47205594896909436
				ENSG00000162869	0.143839919422895	0.2656826568265683
				ENSG00000143942	0.07340427000360734	0.1834033577150598
				ENSG00000068912	0.07796225131843842	0.10314837366771462
				ENSG00000068878	0.19835044246295155	0.3374739963335612
				ENSG00000170634	0.1585768394665089	0.15586206896551724
				ENSG00000115306	0.06302477257632882	0.11886801438660247
				ENSG00000214595	0.5776941074293961	0.3235711501358393
				ENSG00000115310	0.14830719228790704	0.16879748787212026
				ENSG00000162994	0.08411015494098954	0.0711764705882353
				ENSG00000143947	0.018060932095166325	0.02605049846352527
				ENSG00000085760	0.06914485647988351	0.21797304900007025
				ENSG00000115355	0.09229294154561772	0.1985586486001487
				ENSG00000163001	0.054256299816827544	0.07511030379060119
				ENSG00000275052	0.11346137529724745	0.21257636706657576
				ENSG00000138035	0.05349593733845073	0.1719515112534603
				ENSG00000115380	0.07888320604470023	0.002941072736238942
				ENSG00000115392	0.04784877057477983	0.13632189087957777
				ENSG00000233426	0.2186164197906877	0.17415396264480446
				ENSG00000119866	0.30753217238419284	0.32880390589690917
				ENSG00000115421	0.3313371714182439	0.4821851023860704
				ENSG00000162924	0.5590025547193362	0.6684676760859469
				ENSG00000162927	0.014373329238729755	0.050155920857517335
				ENSG00000162928	0.30827977839793375	0.525835637049753
				ENSG00000162929	0.18783414455563752
				ENSG00000173209	0.08485286356457958	0.10684759707330237
				ENSG00000115464	0.06319923166161955	0.1347554546671176
				ENSG00000082898	0.054543043453011385	0.17399290424982647
				ENSG00000170264	0.043019895916159775	0.07185448792243432
				ENSG00000115484	0.04239695785458882	0.06801018334817174
				ENSG00000173163	0.007453943801586772	0.0699775805434213
				ENSG00000170340	0.19756588026900032	0.425478741913882
				ENSG00000115504	0.11343499467485761	0.30063409175680716
				ENSG00000143951	0.03612859157504868
				ENSG00000014641	0.022698499792935947	0.04575371326112779
				ENSG00000169764	0.25391643221523885	0.18098870433898398
				ENSG00000143952	0.15219461235703532	0.1846807578414004
				ENSG00000197329	0.31131756590989207	0.522203671380189
				ENSG00000119862	0.1684341859014348	0.021581958051166503
				ENSG00000119844	0.09232101476586367	0.45140341653032295
				ENSG00000179833	0.17511007946345902	0.4379242401257409
				ENSG00000115902	0.13802236328748776	0.2503792468710555
				ENSG00000011523	0.2535526917295583	0.1429881221312171
				ENSG00000138069	0.04980634100830379	0.16920323686317323
				ENSG00000172974	0.14544469686514794	0.14955517254391743
				ENSG00000138071	0.02951789832292092	0.05512742125558888
				ENSG00000198369	0.2031614352123092	0.3939962983682601
				ENSG00000143971	0.25476916920393	0.5176267371088773
				ENSG00000197223	0.08120775763584206	0.16119323246250555
				ENSG00000115946	0.12074681993637178	0.1670370633733739
				ENSG00000221823	0.346567520767103	0.09197751660705161
				ENSG00000204923	0.37881396975853954
				ENSG00000163219	0.4404636427986356
				ENSG00000169604	0.1805258611638747	0.11895910780669144
				ENSG00000198380	0.13320576309082346	0.29610121461844074
				ENSG00000169599	0.04979878833394612	0.05563663674109787
				ENSG00000115977	0.057325159818561816	0.2439556912584825
				ENSG00000196975	0.0016384143642766745	0.22506306635758683
				ENSG00000087338	0.06854500452653581	0.15856306079137772
				ENSG00000124380	0.14733282102767067	0.13876873156210257
				ENSG00000179818	0.3100670022046016	0.23606667570153464
				ENSG00000169564	0.14734084122317403	0.18672792459063772
				ENSG00000115998	0.06624785417792896	0.23964803312629399
				ENSG00000116001	0.024299992382806945	0.18302226588388978
				ENSG00000116005	0.09818316901259691	0.006683862165674951
				ENSG00000143977	0.03537215297520133	0.07104237638785021
				ENSG00000035141	0.08795811775883841	0.1303287784913244
				ENSG00000144043	0.08106827422959995	0.1492310916651036
				ENSG00000124357	0.04088367965266249	0.02124770433957764
				ENSG00000124370	0.16385393190443318	0.2252362336184593
				ENSG00000124383	0.1534786915363785	0.3992341089246032
				ENSG00000075292	0.20944471705252443	0.2747667432737639
				ENSG00000003137	0.10996518190075945
				ENSG00000116096	0.1267535005355024	0.022777614099772792
				ENSG00000135632	0.0853355383547336	0.12900638325342678
				ENSG00000135617	0.12325799854377459	0.11856569001503454
				ENSG00000135624	0.010587068082668962	0.03172678346366587
				ENSG00000163013	0.12913524872666662	0.3277000389143228
				ENSG00000135625	1.0	0.9392918393683426
				ENSG00000116127	0.041402122988238095	0.12564738388435007
				ENSG00000144034	0.16513847263286582	0.1358000694132741
				ENSG00000144048	0.12912409023079163	0.14192828800817955
				ENSG00000124356	0.08311821396080621	0.040215831717119566
				ENSG00000163017	0.0	0.001289226199192679
				ENSG00000114956	0.0626125749136631	0.06934795064271906
				ENSG00000187605	0.12397471344239612	0.21756547478693994
				ENSG00000163170	0.061268001333848146	0.10142921031399692
				ENSG00000114978	0.10079974723211578	0.16099793187421974
				ENSG00000065911	0.07110974829691567	0.13729935616916172
				ENSG00000204843	0.08511324046424375	0.19678465116431917
				ENSG00000005448	0.012209077040758447	0.0454696090857685
				ENSG00000115282	0.1263677074849848	0.3510926008009905
				ENSG00000115289	0.18425271902732818	0.43673781773675713
				ENSG00000115307	0.07420181292188695	0.11731029688155913
				ENSG00000115317	0.11554961045605923	0.02588675634716999
				ENSG00000135622	0.3073205814534404	0.3903191366297039
				ENSG00000272711	0.0842594950973686
				ENSG00000159399	0.13868176428967433	0.24994642060587874
				ENSG00000115350	0.14133320522131046	0.2282362239639943
				ENSG00000115364	0.12221512341982964	0.1409830294743155
				ENSG00000005436	0.1079253194512126	0.09130458404287654
				ENSG00000270696	0.1366906474820144	0.0365109755062837
				ENSG00000163541	0.07379966910817545	0.040413148701097426
				ENSG00000034510	0.0073890362697971775	0.006186843269725382
				ENSG00000176407	0.10147699921859417	0.3805671585308042
				ENSG00000152291	0.10642318458807223	0.21280080652292782
				ENSG00000115459	0.13688690048208546	0.2237305346886355
				ENSG00000042493	0.024162115160690195	0.00856215909206087
				ENSG00000168906	0.15093417207111967	0.4050878465359856
				ENSG00000115486	0.07304758280084561	0.06613741193249044
				ENSG00000168899	0.06006339166691678	0.06663023615775306
				ENSG00000168894	0.05707343516045133	0.03653443457903741
				ENSG00000168883	0.05824889467000901	0.12633596756192464
				ENSG00000168887	0.15652592332650359	0.18688339809182541
				ENSG00000115525	0.2058147344421477	0.2504171158438895
				ENSG00000068654	0.13604737635166556	0.31572281721204287
				ENSG00000132300	0.2521102452518682	0.32356354391547254
				ENSG00000132305	0.07931696152060484	0.15653787016734488
				ENSG00000132313	0.07696592096092954	0.12893446724990912
				ENSG00000115548	0.09483567036236548	0.3387772658222892
				ENSG00000115561	0.022544723992868502	0.17137943984934184
				ENSG00000239305	0.531884747037203	0.690875686642948
				ENSG00000153561	0.016674451088854847	0.23733824262593156
				ENSG00000187627	0.04541660676639353	0.1416673843765473
				ENSG00000204745	0.19871078998146272	0.0980667909382815
				ENSG00000222041	0.1836904231878973	0.3798253919158379
				ENSG00000284879	0.16029406012318187
				ENSG00000185304	0.04737586089377769	0.11102687251920167
				ENSG00000172086	0.10339055899735206	0.1765096059295146
				ENSG00000153574	0.09660251409771506	0.14415842795580247
				ENSG00000283196	0.11815659825004841	0.12603644799660063
				ENSG00000143429	0.12020527854322155	0.24796538511576707
				ENSG00000172005	0.047039020415591264	0.03802034374950632
				ENSG00000144029	0.05056794146953345	0.08275718679362219
				ENSG00000115042	0.12103667581598085	0.11310822818740973
				ENSG00000232931	0.13602058593294986	0.13962318290784956
				ENSG00000174501	0.097542010079173	0.13561860269369222
				ENSG00000158050	0.9236767933494678	0.8312592676643754
				ENSG00000084090	0.047409413928159526	0.1385704149893287
				ENSG00000135956	0.1657250470809793	0.3428749231432639
				ENSG00000144021	0.021329956165772112	0.0935401362619714
				ENSG00000144028	0.07106183626597735	0.10209837485571821
				ENSG00000198885	0.2052597102245479	0.2990352135370709
				ENSG00000121152	0.12486095303585493	0.07271362167240912
				ENSG00000196843	0.2517860093882329	0.36183132537669416
				ENSG00000114982	0.08222476175318914	0.4037960783954697
				ENSG00000114988	0.27593200018054376	0.11992168379833579
				ENSG00000168763	0.3188743547351871
				ENSG00000213337	0.10477553839295956	0.12017466351497387
				ENSG00000144199	0.0609801277788242	0.1254889488633577
				ENSG00000135976	0.17537063878342843	0.16009246814559247
				ENSG00000277701	0.08970200144434748	0.35962992413684847
				ENSG00000230606	0.08313897369733547	0.20680316992421688
				ENSG00000196912	0.12115033008505459	0.03127440337910466
				ENSG00000135940	0.04998304428945298	0.03989949539225855
				ENSG00000115073	0.22200153810836284	0.05431473723011445
				ENSG00000115085	0.039170361320569426	0.07240153462346821
				ENSG00000075568	0.10402605035230639	0.35881306300469
				ENSG00000040933	0.13863637490702022	0.208362610969669
				ENSG00000183513	0.09763204267317667	0.06862725346300298
				ENSG00000115446	0.05461578483143785	0.13914810040298162
				ENSG00000071073	0.19636070874045622	0.2720101603391202
				ENSG00000226791	0.08232469697524575	0.1049905779455979
				ENSG00000135951	0.3037786658918763	0.053059895833333336
				ENSG00000144182	0.29275676416170304	0.3559256177484511
				ENSG00000158411	0.12594574701505512	0.1825135657197027
				ENSG00000185414	0.03428748824207693	0.1972396222695956
				ENSG00000115514	0.04612316625017457	0.1738389802034759
				ENSG00000158417	0.06531305400894345	0.14947255760686826
				ENSG00000135945	0.3274121907496296	0.16645754663545098
				ENSG00000144218	0.1928011558896708	0.3056352336927798
				ENSG00000115539	0.05516897491343302	0.08500874484034
				ENSG00000170485	0.3349890606429445	0.2702640842668629
				ENSG00000071082	0.040608894776564854	0.010158322303665531
				ENSG00000204634	0.3444277383719558	0.41162420382165604
				ENSG00000158435	0.04209014049671989	0.09585740214822784
				ENSG00000163162	0.11836285278804064	0.3074173856969279
				ENSG00000196460	0.036256825323032454
				ENSG00000071054	0.1696482798870813	0.1448914364497324
				ENSG00000135953	0.17827278527237778
				ENSG00000170417	0.07471889735219442
				ENSG00000135972	0.028206947843959575	0.16254231625241108
				ENSG00000135966	0.18393067136864327	0.36761903333556495
				ENSG00000272994	0.40323025837983456	0.32240676471368634
				ENSG00000135974	0.20912166275472402	0.2740350888223752
				ENSG00000115641	0.22374725613982147	0.1688623510036591
				ENSG00000071051	0.2215789271378536	0.22628278149133857
				ENSG00000115652	0.108071764825801	0.31699963025373074
				ENSG00000153165	0.22671859654132706
				ENSG00000135968	0.17654072039903454	0.2791048389703882
				ENSG00000169756	0.0515991965537374	0.06197861269217769
				ENSG00000153201	0.17167081993621142	0.21619430285702668
				ENSG00000163006	0.0399044877682512	0.07617079616096789
				ENSG00000015568	0.3295779596104431	0.1959883491317283
				ENSG00000144061	0.036905606813342796
				ENSG00000175701	0.21901188337357658	0.3341846252000272
				ENSG00000169679	0.07787792815952783	0.0654815737847953
				ENSG00000172965	0.08174530688595247	0.30258812068366164
				ENSG00000153094	0.3924414138740956	0.5810619106907189
				ENSG00000153107	0.113409752234936	0.1468202568897064
				ENSG00000153214	0.03430392636971245	0.054865604724699216
				ENSG00000144161	0.18954202907760725	0.29291096108617526
				ENSG00000114999	0.045659218764321705	0.17560211003518564
				ENSG00000125630	0.19857491190031618	0.2728764130152047
				ENSG00000144136	0.26318968532034487	0.4230493195968739
				ENSG00000169607	0.029092229594557487	0.486455703204953
				ENSG00000125637	0.0963478903817342	0.18402643722853343
				ENSG00000136682	0.04767832322845152	0.10463352543595948
				ENSG00000240356	0.18573298338568645
				ENSG00000144134	0.20446067068486012	0.0915053842373034
				ENSG00000115084	0.20871480993071734	0.4046844502277163
				ENSG00000115091	0.015561175342575879	0.07991215131884581
				ENSG00000088205	0.12271629788717134	0.15123779873545776
				ENSG00000125633	0.16118319391600414	0.23554753740973722
				ENSG00000125629	0.12531503198676824	0.09149242158856821
				ENSG00000186132	0.20916148630367692	0.16291732860570593
				ENSG00000155368	0.04364221531028272	0.08079361400667791
				ENSG00000144120	0.14007572703932905	0.6251867457503528
				ENSG00000088179	0.15297541776178988	0.14346597016188675
				ENSG00000115109	0.2560427593351045
				ENSG00000226479	0.18122387618357044	0.22309446813278358
				ENSG00000074054	0.11299853572949171	0.27002432774687796
				ENSG00000236859	0.2603960396039604	0.22068060036408746
				ENSG00000155438	0.11032104387992606	0.2756002158653894
				ENSG00000211460	0.05406527033256308	0.09394820708705572
				ENSG00000136732	0.02368924684631049	0.1730073215883866
				ENSG00000163161	0.0887193980635381	0.07158981327093636
				ENSG00000169967	0.08202411020929555	0.3691526429034101
				ENSG00000163166	0.06186648769234469	0.2924571869474502
				ENSG00000169994	0.02524091836986893	0.028642786905106615
				ENSG00000272789	0.0013366319708397521
				ENSG00000072163	0.02963388401762048	0.05148427645347205
				ENSG00000136709	0.16879601485940138	0.31745445726532523
				ENSG00000144231	0.13502958927319594	0.1435237051466444
				ENSG00000144233	0.16463505483048535	0.5591154236043419
				ENSG00000136715	0.044857772810840246	0.380842930213662
				ENSG00000136731	0.21929932689288648	0.18632289830126358
				ENSG00000136720	0.12899732598505154	0.1458965913427537
				ENSG00000136699	0.12070528261090352	0.11952001741186971
				ENSG00000152082	0.07208286023644014	0.10189280648801324
				ENSG00000136710	0.03718441296127279	0.15066747778312667
				ENSG00000136718	0.12637255344278325	0.1846377458558398
				ENSG00000072135	0.065515652503082	0.03049253396340327
				ENSG00000152102	0.06679466809030582	0.19246321476922434
				ENSG00000115762	0.10240060195334663	0.21811699658284894
				ENSG00000223631	0.07561273725264563
				ENSG00000173272	0.04240725636491067	0.12980757211743738
				ENSG00000152117	0.21066167446995823	0.4216389686066212
				ENSG00000163040	0.1427707869520661	0.024294705551307434
				ENSG00000152127	0.07304067228723542	0.40909399829168336
				ENSG00000082258	0.3244322756315057	0.7257556751985706
				ENSG00000115839	0.09597636483827333	0.2754614822894383
				ENSG00000121988	0.036843485512967615	0.3355131062433711
				ENSG00000048991	0.08167764319735048	0.20146290352112298
				ENSG00000144224	0.10450204233016393	0.23764877152048278
				ENSG00000226806	0.07073257408868858	0.13058325696556614
				ENSG00000076003	0.0459405136361253	0.08684262910279913
				ENSG00000115866	0.044816447178197855	0.11287750776652795
				ENSG00000121966	0.23613820672060473	0.40885356535845274
				ENSG00000144228	0.1801752464403067
				ENSG00000075884	0.08851894773945554	0.07328137969694068
				ENSG00000121964	0.20973877758052245	0.0
				ENSG00000115947	0.13021175271329255	0.07657887398769024
				ENSG00000204406	0.2330160796779384	0.6745459234255915
				ENSG00000135999	0.25254629917589044	1.0
				ENSG00000168288	0.06757763708164673	0.13921129243929306
				ENSG00000123609	0.061442778543089036	0.07212346559564192
				ENSG00000080345	0.14547271852676594	0.33293617462577896
				ENSG00000183091	0.027809195272290036	0.03969391982716515
				ENSG00000162980	0.029246202489812904	0.11666639796336406
				ENSG00000115145	0.1514133192025959	0.08942281318236464
				ENSG00000196504	0.12512677900509023	0.21486155862731462
				ENSG00000177917	0.035142422719625636	0.11973132970466215
				ENSG00000230562	0.44570089485077863	0.37871371716694624
				ENSG00000115170	0.5651352618100008	0.37169602449512457
				ENSG00000144283	0.10460607727785548	0.21214969333973976
				ENSG00000213189	0.28839278701956733
				ENSG00000196151	0.1464967295135106	0.2249552205809563
				ENSG00000123636	0.10773804096510094	0.3608527488585882
				ENSG00000136536	0.08547732884677642	0.2502933141494931
				ENSG00000153250	0.17969134343792822	0.2513108525240833
				ENSG00000136560	0.11567415332688218	0.3035992442346478
				ENSG00000115233	0.10782817024195476	0.076775809226434
				ENSG00000115267	0.04969202075175866	0.12165540070475954
				ENSG00000115271	0.29179539993134224	0.08864386313098717
				ENSG00000153253	0.09158048313175059	0.026863983017374818
				ENSG00000123607	0.05745479481529216	0.21937250996015936
				ENSG00000198648	0.11727697499867627	0.1363752087008658
				ENSG00000172292	0.042271706216385284	0.2272112068249632
				ENSG00000163072	0.024394603691523936
				ENSG00000152253	0.06170576944976433	0.07299920724856375
				ENSG00000138399	0.04736637394746793	0.2878434472811495
				ENSG00000138398	0.08968841381056407	0.24302992031462592
				ENSG00000144362	0.028104151531330127	0.01320450885668277
				ENSG00000213160	0.02916869041096516	0.1353208927229216
				ENSG00000138385	0.049533032012427154	0.11155614793935567
				ENSG00000138382	0.026672661432939865	0.05967424349735693
				ENSG00000144357	0.12839709227568713	0.13011770933265981
				ENSG00000115806	0.03424033196553906	0.23687379340114936
				ENSG00000198586	0.11372303132245518	0.1494142700852346
				ENSG00000123600	0.03952506054410034	0.18127567196642286
				ENSG00000115827	0.16673561160328293	0.15092683346721278
				ENSG00000233762	0.1152647717638318	0.1435395361091768
				ENSG00000071967	0.23453672536590647	0.05798864557988646
				ENSG00000077380	0.14888833401892831	0.12813086881168353
				ENSG00000115840	0.10332942486612424	0.15143055310470807
				ENSG00000128708	0.08745086379607282	0.08781208626352659
				ENSG00000172878	0.07750277352269072
				ENSG00000091409	0.45443216988870033	0.2388409383638963
				ENSG00000152256	0.053259990007252636	0.21021447047297495
				ENSG00000091436	0.05090424466407106	0.26118386774783736
				ENSG00000144354	0.06719254742346033	0.15277723619080455
				ENSG00000172845	0.07406113406958371	0.5365430894987988
				ENSG00000138430	0.03692654636181444	0.08375111710467956
				ENSG00000138433	0.1777497885360611	0.20749960254050484
				ENSG00000144306	0.02346981235720067	0.09093410365529163
				ENSG00000163328	0.05389153294284791	0.2852227917700415
				ENSG00000115935	0.21461287497448295	0.17004193632612627
				ENSG00000235655	0.02394469371676341	0.03594033971001614
				ENSG00000128656	0.17832131914994803	0.28073757856277
				ENSG00000115966	0.14398468114572174	0.23860631882715883
				ENSG00000154518	0.019813164707202388	0.032322114362559384
				ENSG00000144320	0.07021954864029994	0.025325528880624816
				ENSG00000218175	0.5362457234438591	0.30301552674131677
				ENSG00000128654	0.08632261976702522	0.11397031821807276
				ENSG00000170144	0.057380901745136485	0.08779841900460165
				ENSG00000116044	0.4522602322424054	0.8462377622128908
				ENSG00000018510	0.04451157636378395	0.16134537804945212
				ENSG00000196659	0.16200101127594133
				ENSG00000155636	0.10670037926675095	0.12779552715654952
				ENSG00000223960	0.015358731776255536	0.0
				ENSG00000180228	0.04942274758710495	0.19025068049657004
				ENSG00000079150	0.07220013159156222	0.21108089600093063
				ENSG00000116095	0.03335839956333434	0.32184189639485766
				ENSG00000237298	0.05321522936570442	0.291406553703454
				ENSG00000155657	0.0001177802203818831	0.018671032314719126
				ENSG00000187231	0.268083324555569	0.19851560266415202
				ENSG00000163510	0.21832170908630438	0.5156164373432093
				ENSG00000226564	0.22514548104834667	0.1322774598037008
				ENSG00000170035	0.045072970562624166	0.11610322795119854
				ENSG00000234663	0.13201070529942938
				ENSG00000115232	0.16060506966922825	0.13987686211534928
				ENSG00000188452	0.00406321977609165	0.0
				ENSG00000138434	0.17733627489356948	0.35023905266903377
				ENSG00000150722	0.022786458333333332
				ENSG00000077232	0.12044967938349027	0.18220035815480695
				ENSG00000061676	0.119412736806473	0.09723958941590717
				ENSG00000163002	0.20391443421314498	0.40564971473394557
				ENSG00000177855	0.42422497704628026	0.35052771342408406
				ENSG00000065548	0.10376272253478806	0.12841928201934966
				ENSG00000138448	0.31531897244691687	0.34513102827522013
				ENSG00000115368	0.05196552630196122	0.16655674647609808
				ENSG00000138449	0.1603049345087315	0.08465318646769408
				ENSG00000138381	0.08301657854034201	0.16023712858858094
				ENSG00000128694	0.16671870844178094	0.2847309826438503
				ENSG00000128699	0.0685568725199668	0.12823687555141725
				ENSG00000064933	0.0729863297402696	0.08593723098321387
				ENSG00000204253	0.18103672964745918	0.13477830913847116
				ENSG00000198130	0.02104258803796069	0.037430335759332675
				ENSG00000151690	0.061438322109443125	0.06182897022428751
				ENSG00000189362	0.050723474793560604	0.18172785015501142
				ENSG00000138386	0.08070871369435571	0.3820176993429768
				ENSG00000115419	0.06868022461123095	0.20911397529754655
				ENSG00000115415	0.09126360579916751	0.18319557313575605
				ENSG00000128641	0.19387810908041886	0.31205702624710435
				ENSG00000173559	0.27739967353735423
				ENSG00000196950	0.23371922320648184	0.20714519829564076
				ENSG00000081320	0.34924761749545413	0.49909506995754926
				ENSG00000119041	0.10346473417506889	0.11738654415930484
				ENSG00000197121	0.10786957756727054	0.11589023367747761
				ENSG00000065413	0.11101686294021301	0.4674039065966902
				ENSG00000115524	0.08415079341919801	0.17588574122931352
				ENSG00000115520	0.0832778147901399	0.21759631980062724
				ENSG00000144381	0.006754913403926156	0.019375178429794904
				ENSG00000115541	0.012217584895378974	0.03855778264358647
				ENSG00000115540	0.057381785766164393	0.1780588552970506
				ENSG00000247626	0.17689026493037452	0.17667754000260244
				ENSG00000119042	0.19236151847312563	0.04786467295968101
				ENSG00000178074	0.393241326791174	0.4397328881469115
				ENSG00000162971	0.3432377819689822	0.31611269509150874
				ENSG00000162972	0.10759078161248897	0.3196610290299706
				ENSG00000155729	0.13816392248851928
				ENSG00000163535	0.10394064304026986	0.15755747456446595
				ENSG00000082153	0.04949494991439566	0.12278357961986569
				ENSG00000013441	0.437352897440005	0.7302577822641539
				ENSG00000240344	0.07284439702894828	0.08720230935770988
				ENSG00000196290	0.030330972783038663	0.06175582045484347
				ENSG00000115942	0.12203900442705216	0.43011033548626915
				ENSG00000155744	0.09344338152619668	0.4009856169601549
				ENSG00000225695	0.5800586543722924	0.6200085893630293
				ENSG00000119013	0.02677600988677564	0.017755825299020943
				ENSG00000003402	0.21332945126783803	0.2070199359356567
				ENSG00000003400	0.2988166972814801	0.3399876061510209
				ENSG00000064012	0.3206970054622933	0.39954142504218243
				ENSG00000115993	0.15068064023866753	0.14999597188393002
				ENSG00000082146	0.029284571320967717	0.05343146494760216
				ENSG00000155755	0.11151947070858075	0.1005266983200579
				ENSG00000003393	0.2590409475871689	0.7947055645596974
				ENSG00000116030	0.04766131045996372	0.08027237112390122
				ENSG00000055044	0.10345923269219938	0.14048899915706392
				ENSG00000204217	0.0997742200595438	0.1472546085928554
				ENSG00000138439	0.09038188182059119	0.31737580369777985
				ENSG00000163596	0.04400669121415384	0.06701414743112435
				ENSG00000138442	0.06395652305047825	0.15662952880112535
				ENSG00000138380	0.08296565065079115	0.02575621443545972
				ENSG00000144426	0.2114911848878405	0.16273972597995537
				ENSG00000119004	0.03962334609348672	0.2959278953123556
				ENSG00000138443	0.11773323673380869	0.148474077080783
				ENSG00000178562	0.07646362188557157	0.10914883331714802
				ENSG00000114933	0.25727380928319993	0.4059906538109594
				ENSG00000023228	0.08536149161960406	0.046527559534317524
				ENSG00000114942	0.04438694598157886	0.06528230872629538
				ENSG00000118246	0.022485279154992054	0.12389172203057275
				ENSG00000118260	0.1026172999125355	0.3532889514906668
				ENSG00000144401	0.10818425558447388	0.30826607622958097
				ENSG00000178385	0.3265426062701303	0.01486280487804878
				ENSG00000138413	0.2774142348808776	0.11310653626456858
				ENSG00000115020	0.08599533606541718	0.2043176245484722
				ENSG00000197713	0.0668667657249379	0.0746411922031184
				ENSG00000144445	0.1548752735109588	0.1295828665541692
				ENSG00000115365	0.08712687859524151	0.13100955635977826
				ENSG00000030419	0.1692176986932583	0.4352206060434936
				ENSG00000144451	0.05406643021247348	0.0002921057070540217
				ENSG00000138376	0.2200818757115574	0.4211326285780477
				ENSG00000138363	0.03551186685461656	0.06334651121204003
				ENSG00000118242	0.2940630797773655
				ENSG00000115425	0.06810507917475978
				ENSG00000079246	0.02277994583086628	0.08289474739252788
				ENSG00000138375	0.16450530464166394	0.15388472030670783
				ENSG00000197756	0.015568849187849914	0.013644004394915477
				ENSG00000115457	0.0034767083981427907	0.1506532245132577
				ENSG00000163464	0.0
				ENSG00000163466	0.009112041070465733	0.031843433671385334
				ENSG00000127837	0.09627843237103989	0.06264993877171963
				ENSG00000127838	0.07698327516426497	0.14073118726689027
				ENSG00000135913	0.08492922276562655	0.09630590348487436
				ENSG00000144580	0.114983237660657	0.21353589071428714
				ENSG00000115568	0.28880901150762733	0.282850223941383
				ENSG00000074582	0.11312076121295396	0.2042952992223013
				ENSG00000163482	0.059882122105947816
				ENSG00000135912	0.1579008777393071	0.3317703425502034
				ENSG00000115649	0.12486710329050288	0.19252404510808227
				ENSG00000144567	0.13720014744717113	0.39856452890246324
				ENSG00000158552	0.22361545540859065	0.11516849827931626
				ENSG00000198925	0.0136744207400368
				ENSG00000163516	0.14750353317975295	0.12684812451765135
				ENSG00000127824	0.061512415349887134
				ENSG00000123992	0.0041197448831759	0.0702511279777891
				ENSG00000144591	0.011132605529608517	0.018872802481902793
				ENSG00000144589	0.08463755605837922	0.1022807181318332
				ENSG00000116120	0.013928435427873411	0.04644981431613026
				ENSG00000123983	0.08242013547624356	0.23080688414777617
				ENSG00000085449	0.11051167248322905	0.15410928744084518
				ENSG00000135900	0.18719935432427018	0.4694994301677731
				ENSG00000135919	0.056128835420600286
				ENSG00000036257	0.0750118799751919	0.21696503018442057
				ENSG00000135905	0.09733185270870091	0.4564372592662403
				ENSG00000144468	0.14307063263420144	0.145696995748576
				ENSG00000168958	0.01904699553321581	0.06058592665043818
				ENSG00000173744	0.06515104141449377	0.14137428563193538
				ENSG00000153827	0.06652143677646329	0.10795489471796121
				ENSG00000153832	0.10326366336739799
				ENSG00000135899	0.18360292927611427	0.14386969188329676
				ENSG00000185404	0.21096155486474577	0.1964518334291066
				ENSG00000067066	0.07555658535678793	0.15684997081032293
				ENSG00000135932	0.13543141200856304	0.18387368386795447
				ENSG00000135916	0.1343170768708267	0.04414236885437583
				ENSG00000173692	0.10902144184731152	0.03964688347489314
				ENSG00000135931	0.015774566599548158	0.0
				ENSG00000237039	0.10990777950608675	0.04079439612443254
				ENSG00000115053	0.07437512406394468	0.09543831696474318
				ENSG00000187514	0.04123185223229982	0.08455199382925807
				ENSG00000156973	0.05859281740481144	0.09952143932701907
				ENSG00000144524	0.04854095970095497	0.182967772820002
				ENSG00000144535	0.138400518688045	0.24841213832039521
				ENSG00000221944	0.25716073162152414	0.6766401317595389
				ENSG00000135930	0.10627145978004308	0.18353379845492232
				ENSG00000204120	0.13396765535716937	0.20360628922204377
				ENSG00000168918	0.714092792776846	0.33043447460329767
				ENSG00000085978	0.3228195190085303	0.6205831811381983
				ENSG00000077044	0.27102488169501276	0.03646241715524577
				ENSG00000085982	0.19452549553587234
				ENSG00000123485	0.16219160310974193	0.2492428020903741
				ENSG00000188042	0.20849779858342207	0.45773102787649594
				ENSG00000157985	0.0699403057760942
				ENSG00000198612	0.07296551392864727	0.058088491057909045
				ENSG00000124831	0.1019278525360526	0.2080508292800276
				ENSG00000184182	0.0676893858596576	0.15499206802038507
				ENSG00000132330	0.5499257461945948
				ENSG00000132323	0.10019522558785832	0.06329766999173762
				ENSG00000132326	0.21922767026150647	0.10817551937569754
				ENSG00000204104	0.21112260299682553	0.49748995093765014
				ENSG00000065802	0.32190200854076323	0.13510367314312158
				ENSG00000068024	0.2479128388442026	0.42303722099835506
				ENSG00000130414	0.04961570526728981	0.05189557763311298
				ENSG00000172428	0.0692525994286976	0.07980050734978812
				ENSG00000144504	0.16131309205106495	0.20703850490247688
				ENSG00000188542	0.22414415357760253	0.183213480347828
				ENSG00000142327	0.06853717067841482	0.08322559770122195
				ENSG00000142330	0.14943833364765538
				ENSG00000122085	0.10538144550006007	0.21230177433915767
				ENSG00000115687	0.1232943742005195	0.11765332917961924
				ENSG00000115685	0.046043514568420936	0.026770424443846783
				ENSG00000115677	0.07774513825225313	0.05917212344467623
				ENSG00000168385	0.0579210086482023	0.13372166312974462
				ENSG00000006607	0.15909965040976698	0.17917492014143097
				ENSG00000115694	0.10302211291306153	0.16544033359818416
				ENSG00000176946	0.1495595879260368	0.08147510672643368
				ENSG00000168397	0.07928791607363667	0.10135724615595273
				ENSG00000168393	0.06135887767738745	0.09758242628195345
				ENSG00000168395	0.1962334891991653	0.38671978789580636
				ENSG00000072756	0.20989147372724162	0.36166001587808316
				ENSG00000113851	0.15466710601457992	0.16606207885917046
				ENSG00000144455	0.12676605771050456	0.21475917766080713
				ENSG00000170364	0.11912037247847217	0.4015722590680278
				ENSG00000150995	0.16480350882580241	0.34642892438296313
				ENSG00000134108	0.06541878313558222	0.2794839261194782
				ENSG00000134109	0.07748981203581493	0.11248837550888274
				ENSG00000070950	0.07595315736108671	0.12235701981809582
				ENSG00000196220	0.08159028027583405	0.4354630323750855
				ENSG00000206573	0.5741113472340624	0.8136938478172944
				ENSG00000134077	0.13572069560560726	0.4193948527089847
				ENSG00000168137	0.3049236753264623	0.35637054620232816
				ENSG00000163719	0.12791770236142852	0.09243149195302305
				ENSG00000156983	0.23765402613622208	0.5331379833634065
				ENSG00000114026	0.11530523223218817	0.0443579453453991
				ENSG00000171148	0.10824248619191529	0.08442008817410679
				ENSG00000241553	0.12941793836749912	0.02652418190657953
				ENSG00000214021	0.17873597409031455	0.28624162533298897
				ENSG00000156990	0.11340879044335683	0.009596518089601934
				ENSG00000171135	0.2420924912055636	0.32572440401437164
				ENSG00000269982	0.09157901225689642
				ENSG00000125037	0.05326594792025134	0.12168595250854934
				ENSG00000180385	0.18373097894759707
				ENSG00000186162	0.34280595784030615	0.5412381730621065
				ENSG00000144554	0.10568981446710483	0.1875650013637773
				ENSG00000254999	0.05681083370836793	0.07874075249826888
				ENSG00000134086	0.04841215713225135	0.0107765351857438
				ENSG00000157014	0.10380693732012403	0.07686688847972294
				ENSG00000157020	0.028255236333916557	0.03438318737672488
				ENSG00000157103	0.15544472152950956
				ENSG00000197548	0.08832404571986878	0.3105670771951746
				ENSG00000144560	0.2573721400444563	0.17564575645756458
				ENSG00000144559	0.09131222661406986	0.048191598349579874
				ENSG00000154743	0.20096572098365134	0.20208792604874912
				ENSG00000075975	0.044263347924440956	0.21919670934465801
				ENSG00000132155	0.07868509284757431	0.26132618717565864
				ENSG00000144713	0.020249647209769593	0.013945934306742812
				ENSG00000144711	0.12572939399558425	0.15549695161497695
				ENSG00000132182	0.12311411816558449	0.12237758228519514
				ENSG00000163520	0.1265408839158655	0.10750891157604708
				ENSG00000163528	0.1847708238818756	0.0813523698534164
				ENSG00000170876	0.1076494697501976	0.25894741102629926
				ENSG00000154767	0.15769665045415335	0.20396348632238287
				ENSG00000170860	0.04214282133695238	0.046830014763824764
				ENSG00000131389	0.28352044509247853	0.23747445926103772
				ENSG00000154781	0.310762971136743	0.35655940385547075
				ENSG00000225733	0.13787244968008014	0.24290438305644202
				ENSG00000177463	0.05349438328552727	0.19943642686839946
				ENSG00000131368	0.0691603452137078	0.13786382596894273
				ENSG00000131381	0.19191694744741924	0.2556233210125456
				ENSG00000131375	0.09942000639964126	0.13467859301080887
				ENSG00000224660	0.0654842256575462
				ENSG00000131370	0.17206735628813338
				ENSG00000206562	0.20430739449241098	0.02696969006399596
				ENSG00000144597	0.04583062304793844	0.20103007787063057
				ENSG00000131373	0.15148869740644302	0.0546077155685382
				ENSG00000169814	0.033500566905632294	0.010422422674102249
				ENSG00000206560	0.08708921202504119	0.15008156880308357
				ENSG00000263740	0.016241403537459904	0.004893703108618772
				ENSG00000154813	0.2502638627692986	0.18095675747024828
				ENSG00000154814	0.12446493271365378	0.03812932157440056
				ENSG00000131378	0.22101607049506386	0.27034325522554503
				ENSG00000154822	0.15151987817543894	0.1731276210399399
				ENSG00000131374	0.057402894291019184	0.13055129468189708
				ENSG00000182568	0.123450535465849	0.2855305659770739
				ENSG00000228956	0.0016888903818440886
				ENSG00000144566	0.10604814471866204	0.5259962086771461
				ENSG00000114166	0.02852292003147301	0.367153988240096
				ENSG00000129810	0.10085886205083167	0.2699782394515909
				ENSG00000132967	0.1474231534795491	0.09432139896971374
				ENSG00000182247	0.03633147313367587	0.07618539344456371
				ENSG00000170142	0.15589610168796417	0.08863079372520123
				ENSG00000197885	0.27811094452773616	0.34691534220708203
				ENSG00000174748	0.011301624689946345	0.026085247083445756
				ENSG00000174738	0.027954437532410028	0.31766784398571035
				ENSG00000077097	0.05772186394332887	0.06473694141253436
				ENSG00000151092	0.06239154347507247	0.1522505217925985
				ENSG00000151093	0.15508322318475223	0.3232834225867168
				ENSG00000033867	0.21503639770399902	0.040506931426948715
				ENSG00000187118	0.08075782932512889	0.04543640557727264
				ENSG00000163512	0.032151048942238074	0.30108650229837025
				ENSG00000163513	0.3388701940910563	0.5494499409408645
				ENSG00000163527	0.053689329343662794	0.09227901846313942
				ENSG00000152642	0.2460137720116771
				ENSG00000091317	0.01988054268031714	0.06470460386608509
				ENSG00000144635	0.05850499975210947	0.023374149316304656
				ENSG00000182973	0.08505943639928619	0.27880022806511345
				ENSG00000170266	0.10635575827127497	0.09852428939244738
				ENSG00000170275	0.03785696679428322	0.03847253167863722
				ENSG00000153560	0.0737433671900185	0.3136175110711781
				ENSG00000163539	0.12567928685497043	0.2228380448354696
				ENSG00000170248	0.04300808163053154	0.1687060043678696
				ENSG00000172995	0.33227662726570023	0.32773198312974555
				ENSG00000168016	0.3739266198282592	0.02353498711297742
				ENSG00000178567	0.46373154895274304	0.5251626781523924
				ENSG00000076242	0.12244766071096683	0.11020718080243407
				ENSG00000224858	0.9762211441419948	0.9270872062468068
				ENSG00000093167	0.10864290727681107	0.056514330764769756
				ENSG00000144674	0.22366866504324087	0.2175739783178221
				ENSG00000144677	0.1449143549128655	0.169636585384096
				ENSG00000136059	0.055534588779789576	0.09234631148969455
				ENSG00000060971	0.03978300639554471	0.14602251272916875
				ENSG00000172936	0.06245752602482343	0.25804449765976323
				ENSG00000172939	0.0899053103620675	0.1758850206936451
				ENSG00000093217	0.020977398922008145	0.14933290728898985
				ENSG00000114739	0.08296658872294459	0.1513391443479345
				ENSG00000157036	0.17987710014570943	0.28760908692188625
				ENSG00000114742	0.06654138784050757	0.19967922462564444
				ENSG00000114745	0.054991380255693015	0.08052304905994
				ENSG00000144659	0.19055375962763457	0.19018985244948303
				ENSG00000168028	0.03021759269087579	0.013853830394810642
				ENSG00000114784	0.10632817127469371	0.3394725975204244
				ENSG00000188846	0.02109296477671183	0.014496720084195664
				ENSG00000234287	0.18040018423707765	0.15411359297714602
				ENSG00000168036	0.14882826041170874	0.13180257763957118
				ENSG00000168038	0.003492208082184868
				ENSG00000182606	0.15554997422452319	0.35127072297970574
				ENSG00000093183	0.20219478486828765	0.15223507626480892
				ENSG00000008324	0.15487402191892138	0.24699502289350997
				ENSG00000114857	0.17203577011990778	0.360074947544436
				ENSG00000181061	0.03384922783476449	0.03313350363045001
				ENSG00000144647	0.12615061076912412	0.4538769503287362
				ENSG00000163788	0.30714440076001454	0.4274065027756553
				ENSG00000011198	0.11369987868062295	0.3450645922668741
				ENSG00000179152	0.11436928836887082	0.1798193520073343
				ENSG00000185219	0.12230483884332662	0.20052853654120126
				ENSG00000178917	0.22255192878338279	0.6176436526699846
				ENSG00000186448	0.1072961373390558
				ENSG00000163807	0.12176949521955123	0.24025293643261844
				ENSG00000163808	0.1290585909600467	0.16580069651765328
				ENSG00000169964	0.0935743764323798	0.3303303303303303
				ENSG00000163812	0.0561461799158274	0.18440399181350356
				ENSG00000075914	0.0634937049888811	0.0334441236673581
				ENSG00000011376	0.11927214545425754	0.36600572551048194
				ENSG00000144791	0.11097635939287302	0.18751833875330773
				ENSG00000211456	0.15265032718027682	0.14694130419849613
				ENSG00000163818	0.05460623960282018	0.2486470234515935
				ENSG00000163820	0.4221165279429251	0.24944592414028266
				ENSG00000121797	0.4730740453747897
				ENSG00000160799	0.24031048324139698	0.3216536852398129
				ENSG00000160796	0.12443427593172748	0.07590539594995202
				ENSG00000181555	0.1808289646177043	0.24286144866148485
				ENSG00000088727	0.0964340395668167	0.04026624927715255
				ENSG00000114648	0.15748584973769988	0.16039369092160458
				ENSG00000076201	0.26007384478503515
				ENSG00000114650	0.14862868308000288	0.1308181018538532
				ENSG00000163832	0.034957001107614884	0.11505628315528899
				ENSG00000173473	0.07312798981307993	0.08857495543859262
				ENSG00000132153	0.11992202755966877	0.21485227424280542
				ENSG00000047849	0.12179400486125481	0.14472123098144715
				ENSG00000164045	0.24469007201057918	0.33727729483679264
				ENSG00000164048	0.05668596398203775	0.0
				ENSG00000172113	0.028313119230879733	0.1642437908342823
				ENSG00000164050	0.07893769444562046	0.1032007903045511
				ENSG00000164051	0.016237899167292454	0.47018861632276837
				ENSG00000232112	0.06091863548677189	0.05203394926697328
				ENSG00000164053	0.10674301506229797	0.10246548876519657
				ENSG00000164054	0.05783950372320164	0.11237275948335791
				ENSG00000010256	0.02893073581269346	0.03678897205731955
				ENSG00000225697	0.029574029194920696	0.04985994397759104
				ENSG00000008300	0.1420240555906928	0.16838698601281102
				ENSG00000213672	0.017997330868957672	0.026049083411900213
				ENSG00000068745	0.24555469965308885	0.515636265007859
				ENSG00000114302	0.0668946339094268	0.0710004673443215
				ENSG00000178537	0.11666413288156151	0.0056388118747224035
				ENSG00000177479	0.19990561000910678	0.10459429026972296
				ENSG00000178252	0.08619001878688429	0.23842594120308097
				ENSG00000178149	0.09582457400482647	0.44520360490110134
				ENSG00000178057	0.02429815768944509	0.023320486264391888
				ENSG00000178035	0.04405368080007095	0.08757373458707544
				ENSG00000198218	0.19860140561871606	0.3656075618520437
				ENSG00000172053	0.04681543453760435	0.061311533295857916
				ENSG00000172046	0.09882428342171537	0.15300927328701738
				ENSG00000188315	0.1913648061481979	0.5369785542277625
				ENSG00000114316	0.06339985982628105	0.10522659828868962
				ENSG00000233276	0.07103682133124775	0.031195565742319596
				ENSG00000067560	0.0173126974263282	0.03293540942625168
				ENSG00000145022	0.2063501513084224	0.08459129436322682
				ENSG00000173402	0.16153011314719246	0.14360950414312793
				ENSG00000164062	0.02527185679687552	0.03940892855366209
				ENSG00000164068	0.06640485541246775	0.059017893498118146
				ENSG00000173540	0.07008086253369272	0.010767785323709408
				ENSG00000176095	0.1421544582084459	0.29886929568632714
				ENSG00000183763	0.048780077214240804	0.1686259515175068
				ENSG00000164077	0.09902715528634869
				ENSG00000004534	0.05012856180120602	0.18131036419575852
				ENSG00000003756	0.17135477097924315	0.4851023208095074
				ENSG00000114353	0.07334067385775145	0.041880281946358726
				ENSG00000214706	0.06715540015825701	0.11220315436792996
				ENSG00000186792	0.08545221224551836
				ENSG00000068001	0.11680334008029228
				ENSG00000114383	0.17235063756398492	0.20913299424212725
				ENSG00000068028	0.2777683276606854	0.7507197324192701
				ENSG00000114388	0.03829229956729639	0.11630291347062789
				ENSG00000114395	0.07480183476197022	0.1658174597398189
				ENSG00000126062	0.28394935433212565
				ENSG00000114735	0.1321092700403045
				ENSG00000114738	0.0699067730392496	0.07548267938923825
				ENSG00000145050	0.2406743170057676	0.20782974023809278
				ENSG00000259956	0.21280923122427542	0.3532501339011568
				ENSG00000145041	0.20145523840050394	0.3861614923135848
				ENSG00000164080	0.05564129158211077	0.2532115825185744
				ENSG00000164081	0.0480834889439211	0.0982645669208728
				ENSG00000114767	0.11907559031032555	0.12661378130346865
				ENSG00000041880	0.3660968099283463	0.08836135839103199
				ENSG00000114779	0.05432721228781897	0.003877786504405992
				ENSG00000248487	0.11525080232989594	0.058592954542229035
				ENSG00000162244	0.030506043368638977	0.04467984231097797
				ENSG00000164086	0.2661079061586512	0.37359007939154154
				ENSG00000164087	0.1404760025727958	0.28109137260082584
				ENSG00000023330	0.13779332020079743	0.2751568278407921
				ENSG00000247596	0.02218572148586839	0.1340325569600036
				ENSG00000164088	0.10846688403999782	0.08088523632903348
				ENSG00000164091	0.13485686608987993	0.23921984757774808
				ENSG00000168237	0.13071218108727736
				ENSG00000163930	0.05734224251253389	0.12089693285938108
				ENSG00000010318	0.08316810009382192	0.09286601552194325
				ENSG00000010322	0.057458922572161	0.23767478664171804
				ENSG00000168268	0.01806731982326298	0.031895307979181
				ENSG00000168273	0.06583836402778005	0.5253578164582223
				ENSG00000163939	0.11248622418198283	0.17405775015611447
				ENSG00000163938	0.19506566557284896	0.18750074889778529
				ENSG00000016864	0.016306972809397764	0.10000035885777252
				ENSG00000114902	0.0537169149769454	0.04460061840210108
				ENSG00000114904	0.03286092960533867	0.15914728180503518
				ENSG00000163935	0.092413152719694	0.2986411365040148
				ENSG00000163933	0.029937004828012013	0.02549312671487991
				ENSG00000163931	0.040393962654090045	0.12798015797188164
				ENSG00000272886	0.1698657291779376	0.16338274266032185
				ENSG00000113812	0.03883083078115084	0.31797118462764146
				ENSG00000113811	0.21686261788067415	0.17660134135034578
				ENSG00000180376	0.09704165923870157	0.18585174934390009
				ENSG00000163946	0.1267731423793682	0.14062703983344685
				ENSG00000163947	0.2295974827735942	0.7014887062315975
				ENSG00000157500	0.056288368463959446	0.03318227949920327
				ENSG00000174840	0.19726545275495988	0.2589069801874623
				ENSG00000168374	0.09366228629690085	0.21340130957463868
				ENSG00000174839	0.12370710515996458	0.3787035305472866
				ENSG00000163681	0.2824333246517685	0.272188562648294
				ENSG00000136068	0.15220136973634327	0.09380770116856633
				ENSG00000163684	0.38155553641054124	0.2214086415304884
				ENSG00000168297	0.023868571253993262	0.16019540102497346
				ENSG00000168291	0.020533384009155494	0.14024263810932666
				ENSG00000168301	0.45549194853694186	0.6981628737368962
				ENSG00000226360	0.09764889274431918	0.10867909184075457
				ENSG00000163634	0.05975216823015229	0.07128368817251081
				ENSG00000163636	0.03404266388363306	0.12010062508407185
				ENSG00000144741	0.047307092431310406	0.17006744066359314
				ENSG00000144749	0.1199430474830801
				ENSG00000163376	0.18092704230816825	0.39675209904986825
				ENSG00000172340	0.06688073491729497	0.11649502482602186
				ENSG00000241506	0.14773579874636483	0.10013517418765158
				ENSG00000144747	0.2733021906213435	0.5008106428453384
				ENSG00000144744	0.07840772378870205	0.1163690727433556
				ENSG00000144746	0.058654592238471207	0.20565081834692453
				ENSG00000114861	0.19486983757091553	0.21618792644867157
				ENSG00000163602	0.15043620468295688	0.3518429861311749
				ENSG00000144736	0.1396508856929419	0.23105447150963057
				ENSG00000172986	0.1014451327238544	0.08551936834965847
				ENSG00000163605	0.2530275768674935	0.38995713392218917
				ENSG00000213300	0.1341851600856051	0.2571591277305688
				ENSG00000244026	0.17569772996422203
				ENSG00000114480	0.017162621595508933	0.04336468129571578
				ENSG00000083937	0.11085047756009098	0.2128641719820452
				ENSG00000163320	0.08297169557339042	0.17644746170748551
				ENSG00000175105	0.20933304025620558	0.5348266770035264
				ENSG00000179021	0.3315524836104454	0.4731466884227532
				ENSG00000044524	0.21259259259259258
				ENSG00000184500	0.44548346770192393
				ENSG00000169379	0.029904435612335	0.20357816241529902
				ENSG00000178700	0.1672072349632277
				ENSG00000178694	0.048400234404112064	0.28913150616205835
				ENSG00000269028	0.2328897614322588	0.10594806694518985
				ENSG00000113966	0.021834661921918963	0.07177694805720171
				ENSG00000170854	0.11114400214174935	0.015713606571724974
				ENSG00000080822	0.060099138476621704	0.17080470142036203
				ENSG00000080819	0.14833755158708242	0.1806065181714962
				ENSG00000057019	0.18911924420193055	0.23841744989973662
				ENSG00000184220	0.024390391348993807	0.12282164766353815
				ENSG00000168386	0.0
				ENSG00000036054	0.06882678603374785	0.24557626897979398
				ENSG00000114021	0.054986640125125864	0.030553997245765786
				ENSG00000154174	0.14504700951980648	0.2056513616409698
				ENSG00000114354	0.08411286307913553	0.40391869917405976
				ENSG00000138468	0.26883668373839914	0.21710781643834523
				ENSG00000174173	0.26793399225510767	0.4185484584871553
				ENSG00000081154	0.08194968535018607	0.09198623136379903
				ENSG00000242299	0.28466053953274867	0.19121383444134465
				ENSG00000066422	0.2671947424218014	0.3207751105895891
				ENSG00000114391	0.039567418378703166	0.04339060947949931
				ENSG00000182504	0.15288740638086037	0.3873883118215836
				ENSG00000144815	0.10125	0.16523780627974038
				ENSG00000170017	0.0702473899144548	0.26245897004070773
				ENSG00000114423	0.616628006592384	0.30396236053316833
				ENSG00000243701	0.2684050838624898
				ENSG00000114439	0.09356622267740179	0.13888063385226637
				ENSG00000196776	0.015372781492585842	0.046698099208198916
				ENSG00000271856	0.19105570447331235	0.7262792634787687
				ENSG00000114446	0.10616869584730226	0.06016260162601626
				ENSG00000163507	0.03997080776430454	0.2571910730093579
				ENSG00000198919	0.08489471109244225	0.0
				ENSG00000163519	0.20123245245928995	0.2111006586441147
				ENSG00000153283	0.05050293346677012	0.058476816969904616
				ENSG00000240891	0.20559379924670446	0.188
				ENSG00000144827	0.10543940320085449	0.05793636196431856
				ENSG00000174500	0.004182739272124002
				ENSG00000144848	0.10184131719269408	0.1309609087977416
				ENSG00000138459	0.114209719469941	0.2557676497619616
				ENSG00000163607	0.09435407452687615	0.25848240415440354
				ENSG00000163608	0.24452585813218178	0.09640875776708967
				ENSG00000206530	0.2137827068570486	0.052673583399840386
				ENSG00000163611	0.3129065899526788	0.03117381095092259
				ENSG00000176542	0.14463656153200866	0.26560923454925944
				ENSG00000121579	0.05380829976312429	0.10482948112452845
				ENSG00000114573	0.053324830075891144	0.012336975678533662
				ENSG00000184307	0.005368136810452543	0.008827957243226766
				ENSG00000163617	0.2060666758372739
				ENSG00000151576	0.20264139837771858	0.4899834579354011
				ENSG00000185565	0.17525382034717585
				ENSG00000176142	0.10512399585276869	0.3104816357891487
				ENSG00000163389	0.0828541725642984	0.3182004662309443
				ENSG00000113845	0.08523061169612334	0.04797097169090781
				ENSG00000138495	0.028582631397105374	0.05157388813871568
				ENSG00000082701	0.1290714002150229	0.27468278034312693
				ENSG00000163428	0.11436663148834203	0.26211615198978194
				ENSG00000065518	0.02194068461418875	0.04725158387704683
				ENSG00000144840	0.04808905979226407	0.060405421226512296
				ENSG00000153767	0.34087297733083416	0.34330197530663137
				ENSG00000051341	0.151623012509011	0.38850180786503385
				ENSG00000180353	0.09640824234687187	0.17062378302489162
				ENSG00000173230	0.03178509866915945	0.44128376783690515
				ENSG00000173226	0.22335980234865385	0.37097983376233584
				ENSG00000145088	0.10334184464728888	0.006887891975311554
				ENSG00000160124	0.05122859923109251	0.09540314502679845
				ENSG00000114023	0.07348128227538799	0.02817455967269929
				ENSG00000196981	0.15297052183684284	0.4024896265560166
				ENSG00000114030	0.07593313139445897	0.08934005188029077
				ENSG00000138496	0.06780126887963361	0.06198415318711286
				ENSG00000163840	0.12637358066141655	0.2323118365995545
				ENSG00000173200	0.20266451352442472	0.17333868741728645
				ENSG00000173193	0.12840260233177533	0.15041353931622828
				ENSG00000169087	0.1055147491341173	0.20644660636144635
				ENSG00000138463	0.08626289256142089	0.30214205186020293
				ENSG00000065485	0.26919117047596947	0.11529417761543599
				ENSG00000121542	0.1418235379272991	0.32962612895694454
				ENSG00000206527	0.07029399323325293	0.08611111111111111
				ENSG00000065534	0.055115236500513955
				ENSG00000175455	0.10379866606966741	0.15324281143524426
				ENSG00000114491	0.09999361760715311	0.3627721609425237
				ENSG00000173706	0.3577469730188057	0.21567165387836215
				ENSG00000163848	0.1279571101887053	0.12368223709851577
				ENSG00000114520	0.08246379128455197	0.08761282177998533
				ENSG00000144909	0.2725578297582958	0.23882460507959546
				ENSG00000114547	0.03140359499434835
				ENSG00000114544	0.03887789177848377	0.17275481606580312
				ENSG00000070476	0.10228496432294949	0.2945963279199887
				ENSG00000197763	0.10934523318697432
				ENSG00000159685	0.028107909534913086	0.018139888202675387
				ENSG00000114554	0.13318656477431282	0.383814065952687
				ENSG00000163870	0.06136111801876921	0.17404742141218132
				ENSG00000073111	0.03965167338328869	0.09397118567475336
				ENSG00000058262	0.01890279896741151	0.05153222670149376
				ENSG00000175792	0.05230718608808012	0.07863745579029831
				ENSG00000132394	0.03497843291478606
				ENSG00000163902	0.032219096353513464	0.06723634666392435
				ENSG00000075785	0.081010896384832	0.10509250159271055
				ENSG00000177646	0.07746802482211299	0.032987423682543426
				ENSG00000114656	0.06279704043555658
				ENSG00000240682	0.07717011329855775	0.09489102753175731
				ENSG00000169714	0.03908539505203205	0.11260029823609266
				ENSG00000181789	0.08800592171475968	0.03343409351137238
				ENSG00000183624	0.05500836113521668	0.14915098703118806
				ENSG00000184897	0.3170815561831772	0.1945680729410743
				ENSG00000251474	0.4861064360453335	0.08930008045052293
				ENSG00000129071	0.09285277329537513	0.2537867325744646
				ENSG00000163913	0.10418039776857262	0.07222163548586745
				ENSG00000172765	0.20185434202282174
				ENSG00000203644	0.21944632005401757	0.19580113900291213
				ENSG00000196455	0.20456279384761122	0.21831341845167165
				ENSG00000017260	0.06906864111551331	0.2683325507054467
				ENSG00000114686	0.03043001939548899	0.06193817413313358
				ENSG00000138246	0.10315575126148326	0.18709783665033347
				ENSG00000081307	0.040501910626812535	0.13137575912089522
				ENSG00000091527	0.10590091860585427	0.24809786290403577
				ENSG00000163781	0.10651360217510444	0.2383323435617819
[truncated: 7,771 more rows]

## Sheet: Fig S1a,c,e
Figure S1a								Figure S1c					Figure S1e
	well	row	column	value	column2	perc		NrGenes	treatment	replicate			gene	meanFractionNewRNA	turnover
1	A01	A	1	notAlkylated	1	0.0216068973055793		A02_S2_R1_001	7438	0	1		ENSG00000187608	0.341576	bottom 20%
2	A02	A	2	notAlkylated	2	0.0214579604714001		B02_S14_R1_001	7039	0	1		ENSG00000188157	0.186348	bottom 20%
3	A03	A	3	notAlkylated	3	0.0208957610436633		C02_S26_R1_001	7431	0	1		ENSG00000162572	0	bottom 20%
4	A04	A	4	notAlkylated	4	0.0215852440702375		A01_S1_R1_001	7235	0	1		ENSG00000215915	0	bottom 20%
5	A05	A	5	bulkAlkylated	5	0.0520995722558338		C01_S25_R1_001	6708	0	1		ENSG00000197530	0.652466	bottom 20%
6	A06	A	6	bulkAlkylated	6	0.0506018243910321		B01_S13_R1_001	8750	0	1		ENSG00000157873	0	bottom 20%
7	A07	A	7	bulkAlkylated	7	0.053901544294082		D02_S38_R1_001	7539	0	1		ENSG00000142611	0	bottom 20%
8	A08	A	8	bulkAlkylated	8	0.0482545684507203		D01_S37_R1_001	7962	0	1		ENSG00000130762	0	bottom 20%
13	B01	B	1	notAlkylated	1	0.0209262853779413		E02_S50_R1_001	7706	0	1		ENSG00000162592	0	bottom 20%
14	B02	B	2	notAlkylated	2	0.021290034697014		E01_S49_R1_001	7966	0	1		ENSG00000196581	0	bottom 20%
15	B03	B	3	notAlkylated	3	0.0208814822007923		F02_S62_R1_001	6826	0	1		ENSG00000173662	0.0361404	bottom 20%
16	B04	B	4	notAlkylated	4	0.0209461380866841		F01_S61_R1_001	7502	0	1		ENSG00000162426	0	bottom 20%
17	B05	B	5	bulkAlkylated	5	0.0506622331599578		G01_S73_R1_001	7693	0	1		ENSG00000171819	0	bottom 20%
18	B06	B	6	bulkAlkylated	6	0.0507474939389001		H01_S85_R1_001	12356	0	1		ENSG00000204624	0	bottom 20%
19	B07	B	7	bulkAlkylated	7	0.050619879932462		C04_S28_R1_001	5157	50	1		ENSG00000162490	0	bottom 20%
20	B08	B	8	bulkAlkylated	8	0.0466150435056426		B04_S16_R1_001	6123	50	1		ENSG00000189337	0.0272776	bottom 20%
25	C01	C	1	notAlkylated	1	0.0207508293863584		A04_S4_R1_001	6038	50	1		ENSG00000162438	0	bottom 20%
26	C02	C	2	notAlkylated	2	0.021406170885126		A03_S3_R1_001	5898	50	1		ENSG00000142615	0	bottom 20%
27	C03	C	3	notAlkylated	3	0.0211893741386684		C03_S27_R1_001	6457	50	1		ENSG00000162461	0	bottom 20%
28	C04	C	4	notAlkylated	4	0.021599190692687		B03_S15_R1_001	5913	50	1		ENSG00000162460	0	bottom 20%
29	C05	C	5	bulkAlkylated	5	0.0534275127725611		D04_S40_R1_001	6416	50	1		ENSG00000162458	0	bottom 20%
30	C06	C	6	bulkAlkylated	6	0.0524768603329085		D03_S39_R1_001	5568	50	1		ENSG00000186510	0	bottom 20%
31	C07	C	7	bulkAlkylated	7	0.0434426631082384		E04_S52_R1_001	6440	50	1		ENSG00000058453	0.0823723	bottom 20%
32	C08	C	8	bulkAlkylated	8	0.0470967615550306		F03_S63_R1_001	7530	50	1		ENSG00000142619	0	bottom 20%
37	D01	D	1	notAlkylated	1	0.020842483023653		G03_S75_R1_001	6167	50	1		ENSG00000074964	0	bottom 20%
38	D02	D	2	notAlkylated	2	0.0208679517936119		H04_S88_R1_001	7058	50	1		ENSG00000117148	0	bottom 20%
39	D03	D	3	notAlkylated	3	0.0207628775265839		H03_S87_R1_001	6692	50	1		ENSG00000179023	0	bottom 20%
40	D04	D	4	notAlkylated	4	0.0206634980636045		B05_S17_R1_001	5343	100	1		ENSG00000162551	0.036887	bottom 20%
41	D05	D	5	bulkAlkylated	5	0.0510582889743283		C06_S30_R1_001	4787	100	1		ENSG00000187942	0	bottom 20%
42	D06	D	6	bulkAlkylated	6	0.0525441202698764		A06_S6_R1_001	5176	100	1		ENSG00000133216	0.00173232	bottom 20%
43	D07	D	7	bulkAlkylated	7	0.0553247738794654		B06_S18_R1_001	6739	100	1		ENSG00000117643	0	bottom 20%
44	D08	D	8	bulkAlkylated	8	0.0374661543252125		A05_S5_R1_001	6459	100	1		ENSG00000253368	1	bottom 20%
49	E01	E	1	minAlkylated	1	0.0485396451592653		D05_S41_R1_001	6741	100	1		ENSG00000142765	0	bottom 20%
50	E02	E	2	minAlkylated	2	0.0505414696559446		D06_S42_R1_001	4873	100	1		ENSG00000130768	0.040725	bottom 20%
51	E03	E	3	minAlkylated	3	0.051356924664866		E05_S53_R1_001	6463	100	1		ENSG00000158156	0	bottom 20%
52	E04	E	4	minAlkylated	4	0.0515238592577858		F05_S65_R1_001	6158	100	1		ENSG00000116329	0.404747	bottom 20%
53	E05	E	5	doubleAlkylated	5	0.0625678769408624		F06_S66_R1_001	5792	100	1		ENSG00000060656	0.0290074	bottom 20%
54	E06	E	6	doubleAlkylated	6	0.0567101107744594		G06_S78_R1_001	5971	100	1		ENSG00000273274	0	bottom 20%
55	E07	E	7	doubleAlkylated	7	0.0625481271798781		G05_S77_R1_001	6607	100	1		ENSG00000142920	0	bottom 20%
56	E08	E	8	doubleAlkylated	8	0.0525318484496465		H06_S90_R1_001	4749	100	1		ENSG00000163879	0.272574	bottom 20%
61	F01	F	1	minAlkylated	1	0.0442620397185937		H05_S89_R1_001	5498	100	1		ENSG00000185090	0	bottom 20%
62	F02	F	2	minAlkylated	2	0.0463534173152978		B07_S19_R1_001	4900	200	1		ENSG00000186409	0	bottom 20%
63	F03	F	3	minAlkylated	3	0.0484084756231312		B08_S20_R1_001	6039	200	1		ENSG00000243710	0.201074	bottom 20%
64	F04	F	4	minAlkylated	4	0.0511194096134091		A08_S8_R1_001	5157	200	1		ENSG00000179178	0	bottom 20%
65	F05	F	5	doubleAlkylated	5	0.0542128723204684		A07_S7_R1_001	4700	200	1		ENSG00000066056	0	bottom 20%
66	F06	F	6	doubleAlkylated	6	0.0619241722939802		C08_S32_R1_001	5084	200	1		ENSG00000117400	0	bottom 20%
67	F07	F	7	doubleAlkylated	7	0.0635744386017323		D07_S43_R1_001	4902	200	1		ENSG00000186377	0	bottom 20%
68	F08	F	8	doubleAlkylated	8	0.0542651413555766		D08_S44_R1_001	6556	200	1		ENSG00000162374	0	bottom 20%
73	G01	G	1	minAlkylated	1	0.0515969283195243		E08_S56_R1_001	5416	200	1		ENSG00000174348	0.250701	bottom 20%
74	G02	G	2	minAlkylated	2	0.0519582141473943		E07_S55_R1_001	6293	200	1		ENSG00000211452	0.167046	bottom 20%
75	G03	G	3	minAlkylated	3	0.0466142460734078		F07_S67_R1_001	6052	200	1		ENSG00000162390	0	bottom 20%
76	G04	G	4	minAlkylated	4	0.0496793719347197		G07_S79_R1_001	4898	200	1		ENSG00000169174	0	bottom 20%
77	G05	G	5	doubleAlkylated	5	0.0592222350963316		G08_S80_R1_001	6257	200	1		ENSG00000132849	0.0412824	bottom 20%
78	G06	G	6	doubleAlkylated	6	0.0614252116373338		H07_S91_R1_001	5212	200	1		ENSG00000185483	0	bottom 20%
79	G07	G	7	doubleAlkylated	7	0.0618502138601357		H08_S92_R1_001	5116	200	1		ENSG00000158966	0	bottom 20%
80	G08	G	8	doubleAlkylated	8	0.0552986143730597		A09_S9_R1_001	4757	300	1		ENSG00000184588	0	bottom 20%
85	H01	H	1	minAlkylated	1	0.0503224516765616		A10_S10_R1_001	4288	300	1		ENSG00000154027	0	bottom 20%
86	H02	H	2	minAlkylated	2	0.0520022629449584		C09_S33_R1_001	5097	300	1		ENSG00000137975	0	bottom 20%
87	H03	H	3	minAlkylated	3	0.050395721420508		C10_S34_R1_001	4658	300	1		ENSG00000137948	0	bottom 20%
88	H04	H	4	minAlkylated	4	0.048623425104993		D09_S45_R1_001	4044	300	1		ENSG00000172031	0	bottom 20%
89	H05	H	5	doubleAlkylated	5	0.0632378975208492		E09_S57_R1_001	5771	300	1		ENSG00000143036	0	bottom 20%
90	H06	H	6	doubleAlkylated	6	0.0643117583849244		F10_S70_R1_001	3172	300	1		ENSG00000162627	0	bottom 20%
91	H07	H	7	doubleAlkylated	7	0.0570904589205205		F09_S69_R1_001	5856	300	1		ENSG00000162631	0	bottom 20%
92	H08	H	8	doubleAlkylated	8	0.06002237075645		G09_S81_R1_001	6293	300	1		ENSG00000186086	0.00183832	bottom 20%
								G10_S82_R1_001	5255	300	1		ENSG00000143107	0	bottom 20%
								H09_S93_R1_001	5115	300	1		ENSG00000116299	0.361458	bottom 20%
								A11_S11_R1_001	5015	400	1		ENSG00000143126	0.428182	bottom 20%
								A12_S12_R1_001	4934	400	1		ENSG00000213366	0.0121655	bottom 20%
								B12_S24_R1_001	4893	400	1		ENSG00000064886	0	bottom 20%
								C11_S35_R1_001	5290	400	1		ENSG00000134245	0	bottom 20%
								C12_S36_R1_001	3893	400	1		ENSG00000198765	0	bottom 20%
								D11_S47_R1_001	4134	400	1		ENSG00000117281	0	bottom 20%
								D12_S48_R1_001	4264	400	1		ENSG00000150337	0.52439	bottom 20%
								E11_S59_R1_001	4543	400	1		ENSG00000272196	0.137264	bottom 20%
								F11_S71_R1_001	3664	400	1		ENSG00000118298	0	bottom 20%
								F12_S72_R1_001	5322	400	1		ENSG00000159208	0	bottom 20%
								G12_S84_R1_001	5505	400	1		ENSG00000143412	0.0889653	bottom 20%
								H11_S95_R1_001	4654	400	1		ENSG00000143375	0.0123682	bottom 20%
								H12_S96_R1_001	10610	400	1		ENSG00000160712	0.493354	bottom 20%
								C01_S25_R1_0011	7023	0	2		ENSG00000163357	0	bottom 20%
								C02_S26_R1_0011	7108	0	2		ENSG00000143537	0.154505	bottom 20%
								B01_S13_R1_0011	7964	0	2		ENSG00000169241	0.0132972	bottom 20%
								B02_S14_R1_0011	7218	0	2		ENSG00000163462	0	bottom 20%
								E02_S50_R1_0011	6632	0	2		ENSG00000143630	0.0704878	bottom 20%
								D02_S38_R1_0011	7020	0	2		ENSG00000132718	0	bottom 20%
								G01_S73_R1_0011	4645	0	2		ENSG00000132698	0.0515841	bottom 20%
								H02_S86_R1_001	6623	0	2		ENSG00000132692	0.00150763	bottom 20%
								H01_S85_R1_0011	7050	0	2		ENSG00000187800	0.264151	bottom 20%
								A02_S2_R1_0011	6693	0	2		ENSG00000158477	0	bottom 20%
								A01_S1_R1_0011	6484	0	2		ENSG00000163565	0.313097	bottom 20%
								C03_S27_R1_0011	5347	50	2		ENSG00000018625	0.0373614	bottom 20%
								C04_S28_R1_0011	6206	50	2		ENSG00000132681	0.0109332	bottom 20%
								B04_S16_R1_0011	6160	50	2		ENSG00000026751	0.341953	bottom 20%
								B03_S15_R1_0011	7048	50	2		ENSG00000072694	0.0762943	bottom 20%
								F03_S63_R1_0011	4484	50	2		ENSG00000132185	0	bottom 20%
								D03_S39_R1_0011	4542	50	2		ENSG00000198929	0.190973	bottom 20%
								F04_S64_R1_001	5447	50	2		ENSG00000239887	0	bottom 20%
								D04_S40_R1_0011	6385	50	2		ENSG00000143194	0.0232955	bottom 20%
								E04_S52_R1_0011	6765	50	2		ENSG00000198842	0.00106185	bottom 20%
								E03_S51_R1_001	5077	50	2		ENSG00000076258	0	bottom 20%
								G04_S76_R1_001	5467	50	2		ENSG00000197959	0	bottom 20%
								H04_S88_R1_0011	5653	50	2		ENSG00000180999	0.834158	bottom 20%
								H03_S87_R1_0011	4786	50	2		ENSG00000120332	0.0617168	bottom 20%
								G03_S75_R1_0011	4560	50	2		ENSG00000116183	0	bottom 20%
								A04_S4_R1_0011	4876	50	2		ENSG00000198797	0	bottom 20%
								A03_S3_R1_0011	6419	50	2		ENSG00000075391	0.103175	bottom 20%
								B06_S18_R1_0011	5369	100	2		ENSG00000162779	0	bottom 20%
								C06_S30_R1_0011	6552	100	2		ENSG00000162782	0	bottom 20%
								C05_S29_R1_001	7310	100	2		ENSG00000121454	0	bottom 20%
								B05_S17_R1_0011	5876	100	2		ENSG00000198216	0.0757085	bottom 20%
								A06_S6_R1_0011	6329	100	2		ENSG00000121446	0.205889	bottom 20%
								A05_S5_R1_0011	8058	100	2		ENSG00000135862	0.166515	bottom 20%
								E05_S53_R1_0011	6504	100	2		ENSG00000143344	0	bottom 20%
								E06_S54_R1_001	7114	100	2		ENSG00000116667	0.101244	bottom 20%
								D05_S41_R1_0011	6813	100	2		ENSG00000143341	0.00878548	bottom 20%
								D06_S42_R1_0011	5865	100	2		ENSG00000134376	0	bottom 20%
								F05_S65_R1_0011	4984	100	2		ENSG00000143355	0	bottom 20%
								F06_S66_R1_0011	5594	100	2		ENSG00000163395	0.00220051	bottom 20%
								G05_S77_R1_0011	4424	100	2		ENSG00000198892	0.371536	bottom 20%
								H06_S90_R1_0011	5003	100	2		ENSG00000133067	0.599513	bottom 20%
								G06_S78_R1_0011	6985	100	2		ENSG00000143847	0.233195	bottom 20%
								H05_S89_R1_0011	6069	100	2		ENSG00000184144	0	bottom 20%
								B08_S20_R1_0011	5146	200	2		ENSG00000117266	0.0481205	bottom 20%
								C07_S31_R1_001	5646	200	2		ENSG00000174514	0	bottom 20%
								B07_S19_R1_0011	5978	200	2		ENSG00000142224	0.0737305	bottom 20%
								A07_S7_R1_0011	4501	200	2		ENSG00000117322	0	bottom 20%
								C08_S32_R1_0011	6968	200	2		ENSG00000203710	0.0173822	bottom 20%
								D07_S43_R1_0011	4814	200	2		ENSG00000143469	0	bottom 20%
								E07_S55_R1_0011	5807	200	2		ENSG00000054392	0.0473895	bottom 20%
								D08_S44_R1_0011	6244	200	2		ENSG00000143494	0	bottom 20%
								E08_S56_R1_0011	7088	200	2		ENSG00000162814	0	bottom 20%
								F07_S67_R1_0011	5402	200	2		ENSG00000116141	0.00733089	bottom 20%
								F08_S68_R1_001	5444	200	2		ENSG00000186205	0.240577	bottom 20%
								G07_S79_R1_0011	6211	200	2		ENSG00000203685	0.417314	bottom 20%
								G08_S80_R1_0011	5157	200	2		ENSG00000154358	0.0043769	bottom 20%
								H07_S91_R1_0011	5596	200	2		ENSG00000119283	0	bottom 20%
								A09_S9_R1_0011	4997	300	2		ENSG00000143674	0	bottom 20%
								C10_S34_R1_0011	4609	300	2		ENSG00000183780	0	bottom 20%
								C09_S33_R1_0011	6319	300	2		ENSG00000155816	0.147909	bottom 20%
								E10_S58_R1_001	4047	300	2		ENSG00000117009	0	bottom 20%
								F09_S69_R1_0011	6473	300	2		ENSG00000162843	0	bottom 20%
								G10_S82_R1_0011	4976	300	2		ENSG00000162849	0	bottom 20%
								H09_S93_R1_0011	5232	300	2		ENSG00000177462	0	bottom 20%
								H10_S94_R1_001	6342	300	2		ENSG00000131584	0.0175691	bottom 20%
								B12_S24_R1_0011	2811	400	2		ENSG00000107404	0.0427216	bottom 20%
								B11_S23_R1_001	5570	400	2		ENSG00000142609	0	bottom 20%
								A12_S12_R1_0011	6137	400	2		ENSG00000215912	0	bottom 20%
								C11_S35_R1_0011	4097	400	2		ENSG00000162591	0.36295	bottom 20%
								D12_S48_R1_0011	4604	400	2		ENSG00000171680	0	bottom 20%
								E11_S59_R1_0011	4343	400	2		ENSG00000049249	0	bottom 20%
								F11_S71_R1_0011	4531	400	2		ENSG00000130940	0	bottom 20%
								G12_S84_R1_0011	4220	400	2		ENSG00000175262	0.0337457	bottom 20%
								H12_S96_R1_0011	4673	400	2		ENSG00000009724	0	bottom 20%
								H11_S95_R1_0011	5377	400	2		ENSG00000116661	0	bottom 20%
													ENSG00000116670	0.0995705	bottom 20%
													ENSG00000186715	0.075	bottom 20%
													ENSG00000117115	0.0965609	bottom 20%
													ENSG00000162552	0	bottom 20%
													ENSG00000204219	0	bottom 20%
													ENSG00000142733	0.177824	bottom 20%
													ENSG00000000938	0.459771	bottom 20%
													ENSG00000126709	0.0291067	bottom 20%
													ENSG00000169403	0	bottom 20%
													ENSG00000121753	0.0114776	bottom 20%
													ENSG00000134668	0	bottom 20%
													ENSG00000121904	0.044056	bottom 20%
													ENSG00000171812	0	bottom 20%
													ENSG00000116885	0.00307069	bottom 20%
													ENSG00000119535	0.0418021	bottom 20%
													ENSG00000163873	0	bottom 20%
													ENSG00000183317	0	bottom 20%
													ENSG00000116983	0.0281134	bottom 20%
													ENSG00000049089	0.025095	bottom 20%
													ENSG00000171790	0	bottom 20%
													ENSG00000142959	0	bottom 20%
													ENSG00000117425	0.0116424	bottom 20%
													ENSG00000162415	0.0121175	bottom 20%
													ENSG00000085998	0.0945635	bottom 20%
													ENSG00000269113	0	bottom 20%
													ENSG00000186094	0.00595679	bottom 20%
													ENSG00000085831	0.00510582	bottom 20%
													ENSG00000169213	0	bottom 20%
													ENSG00000121310	0.0715118	bottom 20%
													ENSG00000162383	0	bottom 20%
													ENSG00000174332	0.0461086	bottom 20%
													ENSG00000157211	0	bottom 20%
													ENSG00000173406	0	bottom 20%
													ENSG00000132854	0	bottom 20%
													ENSG00000178965	0	bottom 20%
													ENSG00000055732	0	bottom 20%
													ENSG00000153904	0	bottom 20%
													ENSG00000171502	0	bottom 20%
													ENSG00000117226	0	bottom 20%
													ENSG00000213512	0.394231	bottom 20%
													ENSG00000154451	0	bottom 20%
													ENSG00000198691	0	bottom 20%
													ENSG00000188641	0	bottom 20%
													ENSG00000122477	0	bottom 20%
													ENSG00000060718	0	bottom 20%
													ENSG00000134215	0.0281256	bottom 20%
													ENSG00000162641	0	bottom 20%
													ENSG00000162777	0	bottom 20%
													ENSG00000121933	0.00718992	bottom 20%
													ENSG00000171385	0	bottom 20%
													ENSG00000134242	0.111732	bottom 20%
													ENSG00000188761	0	bottom 20%
													ENSG00000134207	0	bottom 20%
													ENSG00000175984	0.0321672	bottom 20%
													ENSG00000155761	0	bottom 20%
													ENSG00000134250	0.0406046	bottom 20%
													ENSG00000162825	0.114419	bottom 20%
													ENSG00000174827	0	bottom 20%
													ENSG00000143127	0	bottom 20%
													ENSG00000131781	0	bottom 20%
													ENSG00000203814	0	bottom 20%
													ENSG00000203812	0.106577	bottom 20%
													ENSG00000143434	0	bottom 20%
													ENSG00000143552	0.034171	bottom 20%
													ENSG00000169291	0	bottom 20%
													ENSG00000143603	0	bottom 20%
													ENSG00000163354	0.234177	bottom 20%
													ENSG00000169231	0.0699019	bottom 20%
													ENSG00000143627	0.00630796	bottom 20%
													ENSG00000198715	0.117185	bottom 20%
													ENSG00000027644	0	bottom 20%
													ENSG00000162729	0.00376406	bottom 20%
													ENSG00000117091	0.652632	bottom 20%
													ENSG00000122223	0.0162896	bottom 20%
													ENSG00000158859	0	bottom 20%
													ENSG00000143257	0	bottom 20%
													ENSG00000198574	0	bottom 20%
													ENSG00000143171	0	bottom 20%
													ENSG00000188859	0	bottom 20%
													ENSG00000143195	0	bottom 20%
													ENSG00000143167	0.0628495	bottom 20%
													ENSG00000198821	0.18232	bottom 20%
													ENSG00000143147	0.106515	bottom 20%
													ENSG00000198734	0	bottom 20%
													ENSG00000162753	0	bottom 20%
													ENSG00000183831	0.188976	bottom 20%
													ENSG00000116147	0.0486097	bottom 20%
													ENSG00000116194	0.250784	bottom 20%
													ENSG00000116701	0	bottom 20%
													ENSG00000162670	0.234645	bottom 20%
													ENSG00000162687	0	bottom 20%
													ENSG00000143278	0	bottom 20%
													ENSG00000081248	0.0552787	bottom 20%
													ENSG00000143858	0.0209007	bottom 20%
													ENSG00000143845	0	bottom 20%
													ENSG00000143850	0.0299021	bottom 20%
													ENSG00000170382	0.00308852	bottom 20%
													ENSG00000162873	0	bottom 20%
													ENSG00000186007	0	bottom 20%
													ENSG00000174502	0	bottom 20%
													ENSG00000276600	0	bottom 20%
													ENSG00000076356	0	bottom 20%
													ENSG00000117595	0	bottom 20%
													ENSG00000152104	0	bottom 20%
													ENSG00000042781	0.0155149	bottom 20%
													ENSG00000196482	0.24387	bottom 20%
													ENSG00000143512	0	bottom 20%
													ENSG00000203697	0.438278	bottom 20%
													ENSG00000154380	0	bottom 20%
													ENSG00000143768	0.10559	bottom 20%
													ENSG00000143772	0	bottom 20%
													ENSG00000177614	0.016437	bottom 20%
													ENSG00000116991	0	bottom 20%
													ENSG00000135749	0	bottom 20%
													ENSG00000182901	0	bottom 20%
													ENSG00000180287	0	bottom 20%
													ENSG00000117020	0	bottom 20%
													ENSG00000151360	0.141892	bottom 20%
													ENSG00000214866	0.124926	bottom 20%
													ENSG00000151693	0	bottom 20%
													ENSG00000143882	0	bottom 20%
													ENSG00000150873	0	bottom 20%
													ENSG00000163032	0	bottom 20%
													ENSG00000170745	0	bottom 20%
													ENSG00000119771	0.00403656	bottom 20%
													ENSG00000084710	0	bottom 20%
													ENSG00000157856	0.107966	bottom 20%
													ENSG00000157851	0	bottom 20%
													ENSG00000138030	0	bottom 20%
													ENSG00000138100	0.0636555	bottom 20%
													ENSG00000084734	0	bottom 20%
													ENSG00000163803	0	bottom 20%
													ENSG00000213626	0	bottom 20%
													ENSG00000152689	0.100146	bottom 20%
													ENSG00000143921	0	bottom 20%
													ENSG00000138079	0.00160998	bottom 20%
													ENSG00000214595	0.00320178	bottom 20%
													ENSG00000115956	0	bottom 20%
													ENSG00000135638	0.0255077	bottom 20%
													ENSG00000005448	0	bottom 20%
													ENSG00000066032	0	bottom 20%
													ENSG00000115423	0.00385146	bottom 20%
													ENSG00000152284	0.0786802	bottom 20%
													ENSG00000187627	0.324074	bottom 20%
													ENSG00000125551	0	bottom 20%
													ENSG00000249715	0	bottom 20%
													ENSG00000168658	0.00651493	bottom 20%
													ENSG00000170485	0.0870463	bottom 20%
													ENSG00000115590	0	bottom 20%
													ENSG00000115602	0	bottom 20%
													ENSG00000015568	0.056353	bottom 20%
													ENSG00000144152	0.189314	bottom 20%
													ENSG00000175497	0	bottom 20%
													ENSG00000163075	0.0569076	bottom 20%
													ENSG00000074047	0.31946	bottom 20%
													ENSG00000155052	0	bottom 20%
													ENSG00000169994	0.122317	bottom 20%
													ENSG00000222038	0.000102686	bottom 20%
													ENSG00000075886	0	bottom 20%
													ENSG00000183840	0	bottom 20%
													ENSG00000144229	0	bottom 20%
													ENSG00000150540	0.0896497	bottom 20%
													ENSG00000168280	0	bottom 20%
													ENSG00000187123	0.282096	bottom 20%
													ENSG00000157827	0	bottom 20%
													ENSG00000136535	0	bottom 20%
													ENSG00000144290	0	bottom 20%
													ENSG00000136531	0.324669	bottom 20%
													ENSG00000073737	0.25939	bottom 20%
													ENSG00000144355	0	bottom 20%
													ENSG00000091409	0	bottom 20%
													ENSG00000091428	0	bottom 20%
													ENSG00000170396	0	bottom 20%
													ENSG00000188738	0	bottom 20%
													ENSG00000128641	0	bottom 20%
													ENSG00000138356	0.0914495	bottom 20%
													ENSG00000182329	0.0949521	bottom 20%
													ENSG00000116117	0	bottom 20%
													ENSG00000118257	0.000684846	bottom 20%
													ENSG00000114948	0	bottom 20%
													ENSG00000144407	0.470974	bottom 20%
													ENSG00000078018	0	bottom 20%
													ENSG00000021826	0.0721142	bottom 20%
													ENSG00000144451	0	bottom 20%
													ENSG00000115457	0	bottom 20%
													ENSG00000180871	0	bottom 20%
													ENSG00000127831	0	bottom 20%
													ENSG00000163482	0.0244269	bottom 20%
													ENSG00000175084	0.0243682	bottom 20%
													ENSG00000114923	0.15859	bottom 20%
													ENSG00000169031	0	bottom 20%
													ENSG00000079263	0	bottom 20%
													ENSG00000135931	0.0401024	bottom 20%
													ENSG00000168918	0.193841	bottom 20%
													ENSG00000130561	0.00564631	bottom 20%
													ENSG00000144481	0	bottom 20%
													ENSG00000130147	0.0467033	bottom 20%
													ENSG00000115648	0.0650171	bottom 20%
													ENSG00000132329	0	bottom 20%
													ENSG00000144488	0.118432	bottom 20%
													ENSG00000142327	0.076404	bottom 20%
													ENSG00000162804	0.0214023	bottom 20%
													ENSG00000146205	0.301122	bottom 20%
													ENSG00000186487	0.444486	bottom 20%
													ENSG00000132031	0	bottom 20%
													ENSG00000138101	0	bottom 20%
													ENSG00000115155	0.156044	bottom 20%
													ENSG00000115194	0.228858	bottom 20%
													ENSG00000171094	0.101043	bottom 20%
													ENSG00000162949	0.167788	bottom 20%
													ENSG00000158089	0	bottom 20%
													ENSG00000158125	0	bottom 20%
													ENSG00000091106	0.0216837	bottom 20%
													ENSG00000170820	0.0821442	bottom 20%
													ENSG00000179915	0.00345947	bottom 20%
													ENSG00000115380	0.191451	bottom 20%
													ENSG00000119866	0.0956907	bottom 20%
													ENSG00000170264	0.542828	bottom 20%
													ENSG00000003137	0	bottom 20%
													ENSG00000188687	0	bottom 20%
													ENSG00000186854	0	bottom 20%
													ENSG00000068615	0.0326122	bottom 20%
													ENSG00000172116	0.0119464	bottom 20%
													ENSG00000071073	0	bottom 20%
													ENSG00000144218	0	bottom 20%
													ENSG00000153165	0	bottom 20%
													ENSG00000135960	0.137024	bottom 20%
													ENSG00000144061	0.00263085	bottom 20%
													ENSG00000183054	0.302929	bottom 20%
													ENSG00000125618	0.048987	bottom 20%
													ENSG00000080293	0.00689387	bottom 20%
													ENSG00000115112	0	bottom 20%
													ENSG00000152076	0.210901	bottom 20%
													ENSG00000196834	0.259516	bottom 20%
													ENSG00000176771	0	bottom 20%
													ENSG00000176601	0	bottom 20%
													ENSG00000115850	0.364838	bottom 20%
													ENSG00000168702	0.0470071	bottom 20%
													ENSG00000183091	0.0168033	bottom 20%
													ENSG00000182389	0	bottom 20%
													ENSG00000136541	0.0249254	bottom 20%
													ENSG00000123612	0	bottom 20%
													ENSG00000153237	0	bottom 20%
													ENSG00000153246	0	bottom 20%
													ENSG00000115221	0	bottom 20%
													ENSG00000153250	0.0226358	bottom 20%
													ENSG00000182263	0.0162665	bottom 20%
													ENSG00000115290	0	bottom 20%
													ENSG00000153253	0	bottom 20%
													ENSG00000115339	0	bottom 20%
													ENSG00000073734	0.128587	bottom 20%
													ENSG00000081479	0.0165648	bottom 20%
													ENSG00000138435	0	bottom 20%
													ENSG00000128656	0.0443591	bottom 20%
													ENSG00000128655	0.19802	bottom 20%
													ENSG00000155657	0.00516212	bottom 20%
													ENSG00000163492	0	bottom 20%
													ENSG00000144331	0	bottom 20%
													ENSG00000188452	0	bottom 20%
													ENSG00000115252	0	bottom 20%
													ENSG00000204262	0	bottom 20%
													ENSG00000138378	0.00953832	bottom 20%
													ENSG00000144339	0.0734185	bottom 20%
													ENSG00000118997	0.00460552	bottom 20%
													ENSG00000162944	0	bottom 20%
													ENSG00000155749	0.0390193	bottom 20%
													ENSG00000082126	0	bottom 20%
													ENSG00000163596	0	bottom 20%
													ENSG00000118263	0	bottom 20%
													ENSG00000178568	0	bottom 20%
													ENSG00000144452	0.0172808	bottom 20%
													ENSG00000115461	0.0129944	bottom 20%
													ENSG00000079308	0.142818	bottom 20%
													ENSG00000181378	0	bottom 20%
													ENSG00000127824	0.130441	bottom 20%
													ENSG00000171951	0.752137	bottom 20%
													ENSG00000135919	0	bottom 20%
													ENSG00000135905	0	bottom 20%
													ENSG00000081052	0	bottom 20%
													ENSG00000168955	0	bottom 20%
													ENSG00000153820	0	bottom 20%
													ENSG00000153823	0	bottom 20%
													ENSG00000135898	0	bottom 20%
													ENSG00000135914	0.0772981	bottom 20%
													ENSG00000066248	0	bottom 20%
													ENSG00000182177	0.350171	bottom 20%
													ENSG00000163359	0.0535956	bottom 20%
													ENSG00000134121	0	bottom 20%
													ENSG00000134115	0	bottom 20%
													ENSG00000144619	0.0473297	bottom 20%
													ENSG00000196277	0.461297	bottom 20%
													ENSG00000144550	0.0523047	bottom 20%
													ENSG00000163701	0	bottom 20%
													ENSG00000132164	0	bottom 20%
													ENSG00000157103	0	bottom 20%
													ENSG00000196639	0	bottom 20%
													ENSG00000157152	0	bottom 20%
													ENSG00000132170	0	bottom 20%
													ENSG00000163520	0.205553	bottom 20%
													ENSG00000131386	0	bottom 20%
													ENSG00000144642	0	bottom 20%
													ENSG00000144668	0.218461	bottom 20%
													ENSG00000008226	0	bottom 20%
													ENSG00000170011	0	bottom 20%
													ENSG00000144649	0	bottom 20%
													ENSG00000164049	0	bottom 20%
													ENSG00000164061	0.237062	bottom 20%
													ENSG00000001617	0.0943173	bottom 20%
													ENSG00000188338	0.724392	bottom 20%
													ENSG00000088538	0.0146863	bottom 20%
													ENSG00000164088	0	bottom 20%
													ENSG00000114841	0	bottom 20%
													ENSG00000010327	0.0907298	bottom 20%
													ENSG00000157388	0.0609695	bottom 20%
													ENSG00000157445	0	bottom 20%
													ENSG00000175161	0.00417643	bottom 20%
													ENSG00000064225	0	bottom 20%
													ENSG00000144810	0.00750327	bottom 20%
													ENSG00000170044	0.125711	bottom 20%
													ENSG00000177707	0	bottom 20%
													ENSG00000072858	0.0703125	bottom 20%
													ENSG00000031081	0	bottom 20%
													ENSG00000144852	0	bottom 20%
													ENSG00000145087	0.126853	bottom 20%
													ENSG00000163406	0	bottom 20%
													ENSG00000114013	0	bottom 20%
													ENSG00000036828	0	bottom 20%
													ENSG00000180767	0	bottom 20%
													ENSG00000114654	0	bottom 20%
													ENSG00000206384	0	bottom 20%
													ENSG00000114670	0	bottom 20%
													ENSG00000144868	0.0487663	bottom 20%
													ENSG00000091513	0	bottom 20%
													ENSG00000154928	0.656249	bottom 20%
													ENSG00000158186	0	bottom 20%
													ENSG00000114124	0	bottom 20%
													ENSG00000144893	0	bottom 20%
													ENSG00000169282	0	bottom 20%
													ENSG00000163590	0.0412233	bottom 20%
													ENSG00000177694	0	bottom 20%
													ENSG00000145012	0.044786	bottom 20%
													ENSG00000188001	0	bottom 20%
													ENSG00000091181	0	bottom 20%
													ENSG00000196220	0	bottom 20%
													ENSG00000163705	0	bottom 20%
													ENSG00000157087	0	bottom 20%
													ENSG00000088726	0	bottom 20%
													ENSG00000144596	0.117022	bottom 20%
													ENSG00000206561	0.0310966	bottom 20%
													ENSG00000131378	0.0185051	bottom 20%
													ENSG00000151789	0	bottom 20%
													ENSG00000163491	0	bottom 20%
													ENSG00000144644	0	bottom 20%
													ENSG00000144645	0.0495931	bottom 20%
													ENSG00000173705	0	bottom 20%
													ENSG00000183873	0	bottom 20%
													ENSG00000168356	0.0298939	bottom 20%
													ENSG00000168038	0.652605	bottom 20%
													ENSG00000244607	0.0559496	bottom 20%
													ENSG00000163817	0	bottom 20%
													ENSG00000163827	0	bottom 20%
													ENSG00000178038	0	bottom 20%
													ENSG00000114646	0	bottom 20%
													ENSG00000164050	0	bottom 20%
													ENSG00000164054	0.0486879	bottom 20%
													ENSG00000114270	0	bottom 20%
													ENSG00000008300	0.0971293	bottom 20%
													ENSG00000178035	0.0614055	bottom 20%
													ENSG00000172053	0.0366748	bottom 20%
													ENSG00000172046	0.111935	bottom 20%
													ENSG00000172037	0.118579	bottom 20%
													ENSG00000173531	0	bottom 20%
													ENSG00000182179	0	bottom 20%
													ENSG00000055955	0	bottom 20%
													ENSG00000187672	0	bottom 20%
													ENSG00000144730	0	bottom 20%
													ENSG00000239388	0	bottom 20%
													ENSG00000174844	0	bottom 20%
													ENSG00000168309	0	bottom 20%
													ENSG00000163618	0.0282499	bottom 20%
													ENSG00000163637	0	bottom 20%
													ENSG00000121440	0	bottom 20%
													ENSG00000169855	0.343746	bottom 20%
													ENSG00000154175	0	bottom 20%
													ENSG00000138472	0.0750695	bottom 20%
													ENSG00000172139	0.0536268	bottom 20%
													ENSG00000091986	0	bottom 20%
													ENSG00000206530	0.034825	bottom 20%
													ENSG00000185565	0	bottom 20%
													ENSG00000163430	0.0696797	bottom 20%
													ENSG00000113924	0.0650723	bottom 20%
													ENSG00000180353	0	bottom 20%
													ENSG00000145103	0	bottom 20%
													ENSG00000173175	0	bottom 20%
													ENSG00000173706	0	bottom 20%
													ENSG00000221955	0	bottom 20%
													ENSG00000144908	0.431841	bottom 20%
													ENSG00000074416	0	bottom 20%
													ENSG00000114656	0.00760443	bottom 20%
													ENSG00000172771	0	bottom 20%
													ENSG00000196353	0.668375	bottom 20%
													ENSG00000114019	0.105626	bottom 20%
													ENSG00000158163	0.484523	bottom 20%
													ENSG00000181322	0.00847036	bottom 20%
													ENSG00000184814	0.117151	bottom 20%
													ENSG00000181804	0	bottom 20%
													ENSG00000163746	0	bottom 20%
													ENSG00000169908	0	bottom 20%
													ENSG00000163646	0	bottom 20%
													ENSG00000197415	0	bottom 20%
													ENSG00000169255	0	bottom 20%
													ENSG00000013293	0	bottom 20%
													ENSG00000114757	0	bottom 20%
													ENSG00000187068	0	bottom 20%
													ENSG00000058866	0	bottom 20%
													ENSG00000127241	0	bottom 20%
													ENSG00000180611	0	bottom 20%
													ENSG00000161267	0.952819	bottom 20%
													ENSG00000215375	0	bottom 20%
													ENSG00000068078	0.433022	bottom 20%
													ENSG00000206113	0	bottom 20%
													ENSG00000125388	0.107515	bottom 20%
													ENSG00000152953	0	bottom 20%
													ENSG00000072840	0.237973	bottom 20%
													ENSG00000163993	0	bottom 20%
													ENSG00000184985	0	bottom 20%
													ENSG00000048342	0	bottom 20%
													ENSG00000004468	0	bottom 20%
													ENSG00000145147	0	bottom 20%
													ENSG00000169851	0	bottom 20%
													ENSG00000197057	0.0272942	bottom 20%
													ENSG00000174145	0	bottom 20%
													ENSG00000154274	0.147826	bottom 20%
													ENSG00000179299	0	bottom 20%
													ENSG00000064042	0.157768	bottom 20%
													ENSG00000182308	0.830918	bottom 20%
													ENSG00000215203	0	bottom 20%
													ENSG00000163288	0	bottom 20%
													ENSG00000145246	0	bottom 20%
													ENSG00000134853	0.0138265	bottom 20%
													ENSG00000109205	0	bottom 20%
													ENSG00000163631	0.147866	bottom 20%
													ENSG00000169116	0	bottom 20%
													ENSG00000156219	0	bottom 20%
													ENSG00000138771	0.0780254	bottom 20%
													ENSG00000138759	0.0744755	bottom 20%
													ENSG00000163629	0	bottom 20%
													ENSG00000138642	0	bottom 20%
													ENSG00000138646	0	bottom 20%
													ENSG00000152208	0.309846	bottom 20%
													ENSG00000138696	0	bottom 20%
													ENSG00000236699	0	bottom 20%
													ENSG00000138798	0	bottom 20%
													ENSG00000138792	0	bottom 20%
													ENSG00000172403	0.0314614	bottom 20%
													ENSG00000164113	0	bottom 20%
													ENSG00000196159	0	bottom 20%
													ENSG00000151475	0.0170359	bottom 20%
													ENSG00000164161	0.0247201	bottom 20%
													ENSG00000121207	0	bottom 20%
													ENSG00000120251	0	bottom 20%
													ENSG00000171509	0	bottom 20%
													ENSG00000038295	0	bottom 20%
													ENSG00000174473	0	bottom 20%
													ENSG00000218336	0	bottom 20%
													ENSG00000168993	0	bottom 20%
													ENSG00000145214	0.0987689	bottom 20%
													ENSG00000178222	0	bottom 20%
													ENSG00000173040	0.213456	bottom 20%
													ENSG00000152969	0	bottom 20%
													ENSG00000074211	0	bottom 20%
													ENSG00000163995	0	bottom 20%
													ENSG00000109667	0.162721	bottom 20%
													ENSG00000007062	0.000772694	bottom 20%
													ENSG00000047662	0.068692	bottom 20%
													ENSG00000185774	0	bottom 20%
													ENSG00000181982	0	bottom 20%
													ENSG00000153012	0.17885	bottom 20%
													ENSG00000174123	0	bottom 20%
													ENSG00000174125	0	bottom 20%
													ENSG00000124406	0	bottom 20%
													ENSG00000151834	0.201405	bottom 20%
													ENSG00000170516	0.0608659	bottom 20%
													ENSG00000145244	0.229333	bottom 20%
													ENSG00000198515	0	bottom 20%
													ENSG00000128052	0	bottom 20%
													ENSG00000145242	0.106963	bottom 20%
													ENSG00000138769	0	bottom 20%
													ENSG00000163749	0.0108812	bottom 20%
													ENSG00000138669	0.416667	bottom 20%
													ENSG00000138670	0	bottom 20%
													ENSG00000249242	0.160905	bottom 20%
													ENSG00000109339	0	bottom 20%
													ENSG00000152583	0.287069	bottom 20%
													ENSG00000118777	0.0422018	bottom 20%
													ENSG00000163106	0	bottom 20%
													ENSG00000168785	0.0967118	bottom 20%
													ENSG00000169836	0.5	bottom 20%
													ENSG00000155011	0	bottom 20%
													ENSG00000188517	0.0694215	bottom 20%
													ENSG00000164093	0	bottom 20%
													ENSG00000174599	0.0435907	bottom 20%
													ENSG00000164099	0	bottom 20%
													ENSG00000138735	0	bottom 20%
													ENSG00000138738	0	bottom 20%
													ENSG00000186867	0	bottom 20%
													ENSG00000138741	0.0811463	bottom 20%
													ENSG00000109436	0.00302511	bottom 20%
													ENSG00000109452	0	bottom 20%
													ENSG00000137473	0	bottom 20%
													ENSG00000109686	0.192982	bottom 20%
													ENSG00000197410	0.0183907	bottom 20%
													ENSG00000171557	0	bottom 20%
													ENSG00000164114	0.246481	bottom 20%
													ENSG00000145416	0	bottom 20%
													ENSG00000183439	0	bottom 20%
													ENSG00000137628	0.168495	bottom 20%
													ENSG00000198948	0.343066	bottom 20%
													ENSG00000109576	0	bottom 20%
													ENSG00000164120	0	bottom 20%
													ENSG00000145451	0	bottom 20%
													ENSG00000150625	0.0534392	bottom 20%
													ENSG00000164122	0	bottom 20%
													ENSG00000109771	0.0764081	bottom 20%
													ENSG00000154553	0.347107	bottom 20%
													ENSG00000154556	0	bottom 20%
													ENSG00000083857	0	bottom 20%
													ENSG00000179046	0	bottom 20%
													ENSG00000153404	0.072628	bottom 20%
													ENSG00000174358	0.0833178	bottom 20%
													ENSG00000145536	0	bottom 20%
													ENSG00000078295	0.226407	bottom 20%
													ENSG00000145491	0.0419631	bottom 20%
													ENSG00000145569	0	bottom 20%
													ENSG00000113361	0	bottom 20%
													ENSG00000133401	0.0222154	bottom 20%
													ENSG00000113389	0.101877	bottom 20%
													ENSG00000152582	0.0441759	bottom 20%
													ENSG00000164318	0	bottom 20%
													ENSG00000112936	0	bottom 20%
													ENSG00000112964	0	bottom 20%
													ENSG00000177453	0	bottom 20%
													ENSG00000151883	0	bottom 20%
													ENSG00000164171	0.157938	bottom 20%
													ENSG00000152670	0	bottom 20%
													ENSG00000164509	0.42377	bottom 20%
													ENSG00000197822	0	bottom 20%
													ENSG00000205571	0.0732126	bottom 20%
													ENSG00000172058	0.479542	bottom 20%
													ENSG00000214944	0.0505176	bottom 20%
													ENSG00000122012	0	bottom 20%
													ENSG00000164251	0	bottom 20%
													ENSG00000113296	0.317073	bottom 20%
													ENSG00000152380	0	bottom 20%
													ENSG00000113319	0	bottom 20%
													ENSG00000131730	0	bottom 20%
													ENSG00000038427	0	bottom 20%
													ENSG00000153347	0	bottom 20%
													ENSG00000152495	0	bottom 20%
													ENSG00000080709	0	bottom 20%
													ENSG00000172901	0.00533028	bottom 20%
													ENSG00000061455	0	bottom 20%
													ENSG00000230561	0.31775	bottom 20%
													ENSG00000113396	0	bottom 20%
													ENSG00000145808	0	bottom 20%
													ENSG00000198108	0	bottom 20%
													ENSG00000132563	0.0925987	bottom 20%
													ENSG00000113073	0	bottom 20%
													ENSG00000112852	0	bottom 20%
													ENSG00000145819	0.0797698	bottom 20%
													ENSG00000156463	0.212814	bottom 20%
													ENSG00000173210	0	bottom 20%
													ENSG00000157510	0.0152154	bottom 20%
													ENSG00000183111	0.496689	bottom 20%
													ENSG00000171992	0	bottom 20%
													ENSG00000155511	0	bottom 20%
													ENSG00000113263	0	bottom 20%
													ENSG00000055163	0.0372385	bottom 20%
													ENSG00000170231	0	bottom 20%
													ENSG00000145934	0.0506639	bottom 20%
													ENSG00000113645	0.0664194	bottom 20%
													ENSG00000182132	0.124635	bottom 20%
													ENSG00000145920	0	bottom 20%
													ENSG00000113763	0.302554	bottom 20%
													ENSG00000160867	0.134538	bottom 20%
													ENSG00000178187	0	bottom 20%
													ENSG00000177932	0	bottom 20%
													ENSG00000165810	0.453553	bottom 20%
													ENSG00000188818	0.0589111	bottom 20%
													ENSG00000112902	0	bottom 20%
													ENSG00000169862	0	bottom 20%
													ENSG00000039139	0.0331305	bottom 20%
													ENSG00000145555	0	bottom 20%
													ENSG00000151388	0	bottom 20%
													ENSG00000164175	0.0989528	bottom 20%
													ENSG00000113494	0.00411643	bottom 20%
													ENSG00000152611	0	bottom 20%
													ENSG00000197603	0	bottom 20%
													ENSG00000113600	0.254902	bottom 20%
													ENSG00000039537	0.0149994	bottom 20%
													ENSG00000182836	0	bottom 20%
													ENSG00000151882	0	bottom 20%
													ENSG00000164512	0	bottom 20%
													ENSG00000113448	0.0119992	bottom 20%
													ENSG00000049192	0	bottom 20%
													ENSG00000249437	0.0512329	bottom 20%
													ENSG00000198780	0	bottom 20%
													ENSG00000145700	0	bottom 20%
													ENSG00000113273	0.0736491	bottom 20%
													ENSG00000132837	0.0107772	bottom 20%
													ENSG00000172497	0	bottom 20%
													ENSG00000164176	0	bottom 20%
													ENSG00000175471	0	bottom 20%
													ENSG00000145721	0.0772107	bottom 20%
													ENSG00000184349	0.0595067	bottom 20%
													ENSG00000186952	0	bottom 20%
													ENSG00000171444	0.0158636	bottom 20%
													ENSG00000164904	0	bottom 20%
													ENSG00000138829	0	bottom 20%
													ENSG00000164398	0	bottom 20%
													ENSG00000053108	0.00918043	bottom 20%
													ENSG00000152377	0.0250496	bottom 20%
													ENSG00000158458	0	bottom 20%
													ENSG00000120318	0.06918	bottom 20%
													ENSG00000156453	0	bottom 20%
													ENSG00000113578	0.0309624	bottom 20%
													ENSG00000156475	0.0304938	bottom 20%
													ENSG00000113657	0	bottom 20%
													ENSG00000176049	0.0563396	bottom 20%
													ENSG00000164270	0	bottom 20%
													ENSG00000132915	0	bottom 20%
													ENSG00000182578	0	bottom 20%
													ENSG00000113721	0	bottom 20%
													ENSG00000070808	0.101317	bottom 20%
													ENSG00000170271	0.0583411	bottom 20%
													ENSG00000039600	0	bottom 20%
													ENSG00000164330	0	bottom 20%
													ENSG00000184347	0	bottom 20%
													ENSG00000204767	0	bottom 20%
													ENSG00000160883	0	bottom 20%
													ENSG00000131187	0	bottom 20%
													ENSG00000087116	0	bottom 20%
													ENSG00000146090	0	bottom 20%
													ENSG00000131459	0	bottom 20%
													ENSG00000037280	0	bottom 20%
													ENSG00000146054	0	bottom 20%
													ENSG00000137265	0.261794	bottom 20%
													ENSG00000096696	0	bottom 20%
													ENSG00000153162	0.0619405	bottom 20%
													ENSG00000205269	0	bottom 20%
													ENSG00000112137	0	bottom 20%
													ENSG00000112186	0	bottom 20%
													ENSG00000137393	0	bottom 20%
													ENSG00000146047	0	bottom 20%
													ENSG00000206503	0.311404	bottom 20%
													ENSG00000137411	0.480124	bottom 20%
													ENSG00000168631	0	bottom 20%
													ENSG00000204540	0.0890521	bottom 20%
													ENSG00000204472	0.0580205	bottom 20%
													ENSG00000243649	0	bottom 20%
													ENSG00000244731	0.170316	bottom 20%
													ENSG00000240065	0.0296561	bottom 20%
													ENSG00000124507	0	bottom 20%
													ENSG00000146197	0.140545	bottom 20%
													ENSG00000157343	0	bottom 20%
													ENSG00000156711	0.0653951	bottom 20%
													ENSG00000180316	0	bottom 20%
													ENSG00000255587	0	bottom 20%
													ENSG00000164530	0.529497	bottom 20%
													ENSG00000146192	0.0250702	bottom 20%
													ENSG00000146122	0	bottom 20%
													ENSG00000124701	0	bottom 20%
													ENSG00000146216	0	bottom 20%
													ENSG00000153294	0.0126109	bottom 20%
													ENSG00000197261	0	bottom 20%
													ENSG00000146147	0	bottom 20%
													ENSG00000168143	0.0105449	bottom 20%
													ENSG00000187871	0	bottom 20%
													ENSG00000135298	0	bottom 20%
													ENSG00000082293	0	bottom 20%
													ENSG00000079841	0	bottom 20%
													ENSG00000156535	0	bottom 20%
													ENSG00000168830	0	bottom 20%
													ENSG00000172461	0	bottom 20%
													ENSG00000164418	0	bottom 20%
													ENSG00000112320	0	bottom 20%
													ENSG00000118690	0.216559	bottom 20%
													ENSG00000152661	0.175714	bottom 20%
													ENSG00000196569	0.356896	bottom 20%
													ENSG00000197594	0.0481768	bottom 20%
													ENSG00000171408	0	bottom 20%
													ENSG00000112379	0	bottom 20%
													ENSG00000203734	0	bottom 20%
													ENSG00000152822	0	bottom 20%
													ENSG00000118492	0	bottom 20%
													ENSG00000203727	0	bottom 20%
													ENSG00000120278	0	bottom 20%
													ENSG00000120262	0.0834529	bottom 20%
													ENSG00000091831	0	bottom 20%
													ENSG00000112038	0.220435	bottom 20%
													ENSG00000146426	0.177885	bottom 20%
													ENSG00000171217	0	bottom 20%
													ENSG00000164674	0	bottom 20%
													ENSG00000175003	0.367806	bottom 20%
													ENSG00000112530	0.223741	bottom 20%
													ENSG00000112562	0.024018	bottom 20%
													ENSG00000124491	0	bottom 20%
													ENSG00000197977	0	bottom 20%
													ENSG00000244476	0	bottom 20%
													ENSG00000111859	0	bottom 20%
													ENSG00000124788	0.0255299	bottom 20%
													ENSG00000112293	0.0549256	bottom 20%
													ENSG00000137261	0.0104164	bottom 20%
													ENSG00000276410	0	bottom 20%
													ENSG00000204463	0.051207	bottom 20%
													ENSG00000204396	0	bottom 20%
													ENSG00000204394	0.0579528	bottom 20%
													ENSG00000168477	0.0116938	bottom 20%
													ENSG00000204296	0	bottom 20%
													ENSG00000204264	0	bottom 20%
													ENSG00000168394	0	bottom 20%
													ENSG00000204257	0	bottom 20%
													ENSG00000204248	0.271037	bottom 20%
													ENSG00000124493	0	bottom 20%
													ENSG00000124678	0	bottom 20%
													ENSG00000124772	0.0989028	bottom 20%
													ENSG00000112139	0.0958346	bottom 20%
													ENSG00000164627	0	bottom 20%
													ENSG00000112195	0.0739324	bottom 20%
													ENSG00000124496	0	bottom 20%
													ENSG00000146221	0.236756	bottom 20%
													ENSG00000112782	0	bottom 20%
													ENSG00000172348	0	bottom 20%
													ENSG00000096006	0	bottom 20%
													ENSG00000170927	0.356829	bottom 20%
													ENSG00000244067	0	bottom 20%
													ENSG00000243955	0	bottom 20%
													ENSG00000124749	0.116334	bottom 20%
													ENSG00000188107	0.0056694	bottom 20%
													ENSG00000112280	0	bottom 20%
													ENSG00000112309	0	bottom 20%
													ENSG00000111799	0.031783	bottom 20%
													ENSG00000118407	0.241871	bottom 20%
													ENSG00000065609	0	bottom 20%
													ENSG00000164411	0	bottom 20%
													ENSG00000154548	0.0351787	bottom 20%
													ENSG00000111886	0	bottom 20%
													ENSG00000146267	0.0498308	bottom 20%
													ENSG00000112276	0	bottom 20%
													ENSG00000146285	0	bottom 20%
													ENSG00000155085	0.00821748	bottom 20%
													ENSG00000053328	0	bottom 20%
													ENSG00000112769	0	bottom 20%
													ENSG00000111816	0	bottom 20%
													ENSG00000047936	0	bottom 20%
													ENSG00000164483	0.00612777	bottom 20%
													ENSG00000112303	0	bottom 20%
													ENSG00000118514	0	bottom 20%
													ENSG00000112378	0.0386929	bottom 20%
													ENSG00000135540	0.0138599	bottom 20%
													ENSG00000203722	0	bottom 20%
													ENSG00000131018	0	bottom 20%
													ENSG00000074706	0	bottom 20%
													ENSG00000164691	0	bottom 20%
													ENSG00000198670	0	bottom 20%
													ENSG00000112541	0.0959733	bottom 20%
													ENSG00000071242	0	bottom 20%
													ENSG00000153303	0.0990564	bottom 20%
													ENSG00000136295	0	bottom 20%
													ENSG00000146555	0.0387962	bottom 20%
													ENSG00000236609	0	bottom 20%
													ENSG00000169402	0	bottom 20%
													ENSG00000006747	0	bottom 20%
													ENSG00000105855	0	bottom 20%
													ENSG00000004846	0	bottom 20%
													ENSG00000105877	0.165046	bottom 20%
													ENSG00000136235	0.22389	bottom 20%
													ENSG00000188732	0.00670309	bottom 20%
													ENSG00000196335	0.178423	bottom 20%
													ENSG00000146592	0.0278247	bottom 20%
													ENSG00000106069	0.0955753	bottom 20%
													ENSG00000240583	0.132762	bottom 20%
													ENSG00000078549	0	bottom 20%
													ENSG00000180347	0.00967954	bottom 20%
													ENSG00000122507	0	bottom 20%
													ENSG00000002746	0.410871	bottom 20%
													ENSG00000136206	0.0231708	bottom 20%
													ENSG00000164742	0.0116987	bottom 20%
													ENSG00000179869	0.0768054	bottom 20%
													ENSG00000146648	0.122808	bottom 20%
													ENSG00000158321	0	bottom 20%
													ENSG00000077800	0	bottom 20%
													ENSG00000049540	0	bottom 20%
													ENSG00000178809	0	bottom 20%
													ENSG00000170092	0.0104267	bottom 20%
													ENSG00000127955	0	bottom 20%
													ENSG00000135218	0.00693755	bottom 20%
													ENSG00000198822	0	bottom 20%
													ENSG00000164647	0	bottom 20%
													ENSG00000058091	0	bottom 20%
													ENSG00000127928	0	bottom 20%
													ENSG00000127920	0	bottom 20%
													ENSG00000164692	0	bottom 20%
													ENSG00000158528	0	bottom 20%
													ENSG00000158560	0	bottom 20%
													ENSG00000021461	0	bottom 20%
													ENSG00000214300	0	bottom 20%
													ENSG00000146839	0.0354991	bottom 20%
													ENSG00000169894	0.484515	bottom 20%
													ENSG00000205277	0.00196585	bottom 20%
													ENSG00000169876	0.018344	bottom 20%
													ENSG00000160999	0.00301373	bottom 20%
													ENSG00000173114	0.020331	bottom 20%
													ENSG00000105974	0	bottom 20%
													ENSG00000001626	0	bottom 20%
													ENSG00000184408	0	bottom 20%
													ENSG00000106278	0	bottom 20%
													ENSG00000205085	0	bottom 20%
													ENSG00000135248	0	bottom 20%
													ENSG00000158457	0	bottom 20%
													ENSG00000158516	0	bottom 20%
													ENSG00000128510	0	bottom 20%
													ENSG00000155530	0	bottom 20%
													ENSG00000122786	0.0806026	bottom 20%
													ENSG00000059377	0.0148748	bottom 20%
													ENSG00000261115	0	bottom 20%
													ENSG00000257335	0.0159687	bottom 20%
													ENSG00000188037	0	bottom 20%
													ENSG00000170379	0	bottom 20%
													ENSG00000174469	0	bottom 20%
													ENSG00000197558	0	bottom 20%
													ENSG00000171130	0.253987	bottom 20%
													ENSG00000171115	0	bottom 20%
													ENSG00000130226	0.00469802	bottom 20%
													ENSG00000197461	0	bottom 20%
													ENSG00000164877	0.157635	bottom 20%
													ENSG00000164880	0.0181829	bottom 20%
													ENSG00000164855	0.115385	bottom 20%
													ENSG00000155026	0.281609	bottom 20%
													ENSG00000215018	0.0992882	bottom 20%
													ENSG00000136267	0.388552	bottom 20%
													ENSG00000136193	0.0996834	bottom 20%
													ENSG00000136250	0.0366971	bottom 20%
													ENSG00000155849	0.058661	bottom 20%
													ENSG00000106571	0.220001	bottom 20%
													ENSG00000058404	0.157723	bottom 20%
													ENSG00000136274	0.0653466	bottom 20%
													ENSG00000136205	0	bottom 20%
													ENSG00000158683	0.0223801	bottom 20%
													ENSG00000042813	0	bottom 20%
													ENSG00000132437	0	bottom 20%
													ENSG00000189077	0.206444	bottom 20%
													ENSG00000146700	0	bottom 20%
													ENSG00000187391	0.011897	bottom 20%
													ENSG00000075223	0.0301916	bottom 20%
													ENSG00000153956	0	bottom 20%
													ENSG00000186472	0.102572	bottom 20%
													ENSG00000153993	0.203271	bottom 20%
													ENSG00000005471	0	bottom 20%
													ENSG00000242950	0	bottom 20%
													ENSG00000004948	0	bottom 20%
													ENSG00000127990	0	bottom 20%
													ENSG00000205356	0.111546	bottom 20%
													ENSG00000185467	0	bottom 20%
													ENSG00000197093	0	bottom 20%
													ENSG00000077080	0	bottom 20%
													ENSG00000170667	0	bottom 20%
													ENSG00000105808	0.0150682	bottom 20%
													ENSG00000228049	0.178309	bottom 20%
													ENSG00000170615	0.0334572	bottom 20%
													ENSG00000091138	0	bottom 20%
													ENSG00000091128	0.00990482	bottom 20%
													ENSG00000128512	0.191429	bottom 20%
													ENSG00000081803	0	bottom 20%
													ENSG00000081800	0	bottom 20%
													ENSG00000179603	0	bottom 20%
													ENSG00000135253	0.0658546	bottom 20%
													ENSG00000221866	0	bottom 20%
													ENSG00000085662	0	bottom 20%
													ENSG00000164707	0.0524954	bottom 20%
													ENSG00000105894	0	bottom 20%
													ENSG00000157680	0.113001	bottom 20%
													ENSG00000157703	0.206682	bottom 20%
													ENSG00000146966	0	bottom 20%
													ENSG00000257093	0	bottom 20%
													ENSG00000165125	0	bottom 20%
													ENSG00000127412	0	bottom 20%
													ENSG00000159784	0	bottom 20%
													ENSG00000146904	0	bottom 20%
													ENSG00000106565	0	bottom 20%
													ENSG00000082014	0.217948	bottom 20%
													ENSG00000106617	0.0725319	bottom 20%
													ENSG00000155093	0	bottom 20%
													ENSG00000106018	0	bottom 20%
													ENSG00000036448	0.0409124	bottom 20%
													ENSG00000184647	0.0149588	bottom 20%
													ENSG00000136573	0	bottom 20%
													ENSG00000003989	0.0510816	bottom 20%
													ENSG00000197181	0	bottom 20%
													ENSG00000120896	0	bottom 20%
													ENSG00000120913	0	bottom 20%
													ENSG00000147459	0.0243745	bottom 20%
													ENSG00000092964	0	bottom 20%
													ENSG00000156687	0	bottom 20%
													ENSG00000215262	0	bottom 20%
													ENSG00000197140	0	bottom 20%
													ENSG00000168619	0	bottom 20%
													ENSG00000188676	0.0285058	bottom 20%
													ENSG00000188877	0	bottom 20%
													ENSG00000147481	0	bottom 20%
													ENSG00000206579	0.00061386	bottom 20%
													ENSG00000046889	0	bottom 20%
													ENSG00000137573	0	bottom 20%
													ENSG00000104381	0	bottom 20%
													ENSG00000137558	0.0647359	bottom 20%
													ENSG00000121005	0	bottom 20%
													ENSG00000091656	0.186813	bottom 20%
													ENSG00000171033	0	bottom 20%
													ENSG00000184672	0.239912	bottom 20%
													ENSG00000104267	0.221528	bottom 20%
													ENSG00000176571	0	bottom 20%
													ENSG00000123119	0	bottom 20%
													ENSG00000104413	0	bottom 20%
													ENSG00000169439	0	bottom 20%
													ENSG00000132561	0	bottom 20%
													ENSG00000083307	0	bottom 20%
													ENSG00000164932	0	bottom 20%
													ENSG00000176406	0.00494692	bottom 20%
													ENSG00000164935	0	bottom 20%
													ENSG00000205038	0	bottom 20%
													ENSG00000155792	0.0476134	bottom 20%
													ENSG00000187955	0	bottom 20%
													ENSG00000178764	0	bottom 20%
													ENSG00000214814	0.00179041	bottom 20%
													ENSG00000042832	0.00492154	bottom 20%
													ENSG00000131773	0	bottom 20%
													ENSG00000105339	0	bottom 20%
													ENSG00000177335	0.183016	bottom 20%
													ENSG00000158106	0	bottom 20%
													ENSG00000197858	0.121024	bottom 20%
													ENSG00000185803	0.0298828	bottom 20%
													ENSG00000091879	0	bottom 20%
													ENSG00000275342	0	bottom 20%
													ENSG00000183638	0.165708	bottom 20%
													ENSG00000185053	0	bottom 20%
													ENSG00000038945	0	bottom 20%
													ENSG00000003987	0	bottom 20%
													ENSG00000129422	0.0306513	bottom 20%
													ENSG00000156011	0	bottom 20%
													ENSG00000147408	0	bottom 20%
													ENSG00000147443	0	bottom 20%
													ENSG00000168453	1	bottom 20%
													ENSG00000134013	0.0572359	bottom 20%
													ENSG00000120885	0	bottom 20%
													ENSG00000168079	0	bottom 20%
													ENSG00000177669	0.343381	bottom 20%
													ENSG00000133863	0.0289017	bottom 20%
													ENSG00000104368	0	bottom 20%
													ENSG00000147434	0	bottom 20%
													ENSG00000147485	0	bottom 20%
													ENSG00000147488	0	bottom 20%
													ENSG00000185697	0	bottom 20%
													ENSG00000178125	0	bottom 20%
													ENSG00000165078	0	bottom 20%
													ENSG00000147596	0.675841	bottom 20%
													ENSG00000104313	0	bottom 20%
													ENSG00000076554	0	bottom 20%
													ENSG00000076641	0	bottom 20%
													ENSG00000133742	0	bottom 20%
													ENSG00000079102	0	bottom 20%
													ENSG00000079112	0	bottom 20%
													ENSG00000104361	0	bottom 20%
													ENSG00000132554	0	bottom 20%
													ENSG00000174226	0.358204	bottom 20%
													ENSG00000147647	0	bottom 20%
													ENSG00000147655	0	bottom 20%
													ENSG00000164796	0.383988	bottom 20%
													ENSG00000170873	0	bottom 20%
													ENSG00000147697	0	bottom 20%
													ENSG00000132297	0.142152	bottom 20%
													ENSG00000184156	0	bottom 20%
													ENSG00000147724	0	bottom 20%
													ENSG00000169436	0	bottom 20%
													ENSG00000204839	0.385274	bottom 20%
													ENSG00000261150	0.297189	bottom 20%
													ENSG00000178209	0.121339	bottom 20%
													ENSG00000178814	0.0464768	bottom 20%
													ENSG00000261236	0.0935073	bottom 20%
													ENSG00000185000	0.0919219	bottom 20%
													ENSG00000071894	0.0169982	bottom 20%
													ENSG00000160949	0.159947	bottom 20%
													ENSG00000107104	0	bottom 20%
													ENSG00000106688	0	bottom 20%
													ENSG00000164989	0	bottom 20%
													ENSG00000178031	0.109489	bottom 20%
													ENSG00000122711	0.0672515	bottom 20%
													ENSG00000122735	0.0438345	bottom 20%
													ENSG00000137070	0	bottom 20%
													ENSG00000122733	0	bottom 20%
													ENSG00000183148	0.243031	bottom 20%
													ENSG00000135063	0	bottom 20%
													ENSG00000165072	0	bottom 20%
													ENSG00000165091	0	bottom 20%
													ENSG00000099139	0	bottom 20%
													ENSG00000130045	0	bottom 20%
													ENSG00000188152	0.14983	bottom 20%
													ENSG00000148143	0	bottom 20%
													ENSG00000138835	0	bottom 20%
													ENSG00000157657	0	bottom 20%
													ENSG00000196739	0	bottom 20%
													ENSG00000173077	0	bottom 20%
													ENSG00000185681	0	bottom 20%
													ENSG00000148204	0	bottom 20%
													ENSG00000167081	0	bottom 20%
													ENSG00000196814	0	bottom 20%
													ENSG00000148357	0.00504754	bottom 20%
													ENSG00000050555	0.0932552	bottom 20%
													ENSG00000160539	0.708354	bottom 20%
													ENSG00000196358	0	bottom 20%
													ENSG00000188523	0	bottom 20%
													ENSG00000130635	0.145775	bottom 20%
													ENSG00000214402	0	bottom 20%
													ENSG00000197355	0.000318961	bottom 20%
													ENSG00000177239	0.213391	bottom 20%
													ENSG00000148408	0.108688	bottom 20%
													ENSG00000107249	0	bottom 20%
													ENSG00000164946	0.152	bottom 20%
													ENSG00000173068	0	bottom 20%
													ENSG00000165269	0	bottom 20%
													ENSG00000122756	0	bottom 20%
													ENSG00000196092	0.00505898	bottom 20%
													ENSG00000180071	0	bottom 20%
													ENSG00000154529	0.068132	bottom 20%
													ENSG00000107282	0.237473	bottom 20%
													ENSG00000083067	0	bottom 20%
													ENSG00000119121	0	bottom 20%
													ENSG00000106772	0	bottom 20%
													ENSG00000196781	0	bottom 20%
													ENSG00000165105	0	bottom 20%
													ENSG00000172159	0	bottom 20%
													ENSG00000197506	0	bottom 20%
													ENSG00000156345	0	bottom 20%
													ENSG00000148082	0	bottom 20%
													ENSG00000106809	0	bottom 20%
													ENSG00000106819	0	bottom 20%
													ENSG00000106823	0.0473373	bottom 20%
													ENSG00000165140	0.144768	bottom 20%
													ENSG00000136943	0.0181962	bottom 20%
													ENSG00000136928	0.0269906	bottom 20%
													ENSG00000198785	0.072	bottom 20%
													ENSG00000165029	0.244688	bottom 20%
													ENSG00000095203	0.256324	bottom 20%
													ENSG00000165124	0.0256743	bottom 20%
													ENSG00000041982	0	bottom 20%
													ENSG00000106804	0	bottom 20%
													ENSG00000095370	0.097782	bottom 20%
													ENSG00000106991	0	bottom 20%
													ENSG00000148344	0.118868	bottom 20%
													ENSG00000130720	0	bottom 20%
													ENSG00000165695	0	bottom 20%
													ENSG00000123453	0	bottom 20%
													ENSG00000160345	0.0517595	bottom 20%
													ENSG00000107187	0.175088	bottom 20%
													ENSG00000260220	0.140233	bottom 20%
													ENSG00000187796	0.800122	bottom 20%
													ENSG00000159069	0.129336	bottom 20%
													ENSG00000107331	0.149599	bottom 20%
													ENSG00000176248	0.0717772	bottom 20%
													ENSG00000176058	0	bottom 20%
													ENSG00000130653	0	bottom 20%
													ENSG00000196139	0.00763899	bottom 20%
													ENSG00000183049	0	bottom 20%
													ENSG00000152463	0.204078	bottom 20%
													ENSG00000260314	0.03174	bottom 20%
													ENSG00000165995	0.0822063	bottom 20%
													ENSG00000204740	0	bottom 20%
													ENSG00000120594	0.00386701	bottom 20%
													ENSG00000077327	0.563492	bottom 20%
													ENSG00000165309	0	bottom 20%
													ENSG00000120549	0.0385954	bottom 20%
													ENSG00000095777	0.013809	bottom 20%
													ENSG00000077420	0	bottom 20%
													ENSG00000107551	0	bottom 20%
													ENSG00000128815	0.000177372	bottom 20%
													ENSG00000138311	0.101233	bottom 20%
													ENSG00000138347	0	bottom 20%
													ENSG00000165730	0	bottom 20%
													ENSG00000156510	0	bottom 20%
													ENSG00000099284	0	bottom 20%
													ENSG00000107736	0.055678	bottom 20%
													ENSG00000138315	0	bottom 20%
													ENSG00000253626	0.0478504	bottom 20%
													ENSG00000188199	0.0518341	bottom 20%
													ENSG00000133665	0	bottom 20%
													ENSG00000178217	0	bottom 20%
													ENSG00000184923	0.360567	bottom 20%
													ENSG00000138193	0	bottom 20%
													ENSG00000138185	0	bottom 20%
													ENSG00000188649	0	bottom 20%
													ENSG00000107447	0	bottom 20%
													ENSG00000023839	0.00896803	bottom 20%
													ENSG00000107819	0	bottom 20%
													ENSG00000166171	0.222587	bottom 20%
													ENSG00000138111	0	bottom 20%
													ENSG00000148798	0.0767717	bottom 20%
													ENSG00000120051	0	bottom 20%
													ENSG00000156395	0	bottom 20%
													ENSG00000203867	0.00337601	bottom 20%
													ENSG00000107518	0	bottom 20%
													ENSG00000165646	0	bottom 20%
													ENSG00000138162	0.067954	bottom 20%
													ENSG00000138152	0	bottom 20%
													ENSG00000203780	0.0209656	bottom 20%
													ENSG00000150760	0	bottom 20%
													ENSG00000132334	0.0168057	bottom 20%
													ENSG00000130649	0	bottom 20%
													ENSG00000151240	0	bottom 20%
													ENSG00000185736	0.388244	bottom 20%
													ENSG00000134460	0	bottom 20%
													ENSG00000151468	0.0883739	bottom 20%
													ENSG00000077943	0	bottom 20%
													ENSG00000107611	0	bottom 20%
													ENSG00000165996	0.0702	bottom 20%
													ENSG00000078114	0.00767969	bottom 20%
													ENSG00000169126	0.0154712	bottom 20%
													ENSG00000150054	0	bottom 20%
													ENSG00000197321	0.036773	bottom 20%
													ENSG00000099250	0.0757396	bottom 20%
													ENSG00000198915	0.17321	bottom 20%
													ENSG00000172671	0	bottom 20%
													ENSG00000170324	0.0505744	bottom 20%
													ENSG00000172538	0.410648	bottom 20%
													ENSG00000197444	0.647135	bottom 20%
													ENSG00000188611	0.0944962	bottom 20%
													ENSG00000148584	0	bottom 20%
													ENSG00000150275	0	bottom 20%
													ENSG00000148541	0.330579	bottom 20%
													ENSG00000151150	0	bottom 20%
													ENSG00000196932	0.0113495	bottom 20%
													ENSG00000180644	0	bottom 20%
													ENSG00000138308	0	bottom 20%
													ENSG00000156042	0.438424	bottom 20%
													ENSG00000156113	0	bottom 20%
													ENSG00000182771	0.0281897	bottom 20%
													ENSG00000095587	0	bottom 20%
													ENSG00000172987	0	bottom 20%
													ENSG00000059915	0	bottom 20%
													ENSG00000151892	0	bottom 20%
													ENSG00000066468	0	bottom 20%
													ENSG00000148848	0.134303	bottom 20%
													ENSG00000176769	0	bottom 20%
													ENSG00000148803	0.0443495	bottom 20%
													ENSG00000127884	0.0632511	bottom 20%
													ENSG00000182272	0.490732	bottom 20%
													ENSG00000177685	0.00470839	bottom 20%
													ENSG00000130592	0	bottom 20%
													ENSG00000184698	0.0608723	bottom 20%
													ENSG00000170743	0.0626781	bottom 20%
													ENSG00000166402	0	bottom 20%
													ENSG00000197702	0	bottom 20%
													ENSG00000262655	0	bottom 20%
													ENSG00000188487	0.10202	bottom 20%
													ENSG00000188162	0.0544787	bottom 20%
													ENSG00000166796	0.24617	bottom 20%
													ENSG00000166800	0.189494	bottom 20%
													ENSG00000165973	0	bottom 20%
													ENSG00000187398	0	bottom 20%
													ENSG00000134343	0	bottom 20%
													ENSG00000135362	0.00755511	bottom 20%
													ENSG00000166349	0	bottom 20%
													ENSG00000165905	0	bottom 20%
													ENSG00000149131	0.00548889	bottom 20%
													ENSG00000186509	0	bottom 20%
													ENSG00000204979	0.482314	bottom 20%
													ENSG00000133317	0	bottom 20%
													ENSG00000133321	0	bottom 20%
													ENSG00000126500	0.755992	bottom 20%
													ENSG00000110011	0.000279788	bottom 20%
													ENSG00000168071	0.2125	bottom 20%
													ENSG00000254986	0	bottom 20%
													ENSG00000172830	0.135314	bottom 20%
													ENSG00000175463	0	bottom 20%
													ENSG00000006534	0	bottom 20%
													ENSG00000131620	0.0263154	bottom 20%
													ENSG00000110195	0	bottom 20%
													ENSG00000175591	0	bottom 20%
													ENSG00000021300	0	bottom 20%
													ENSG00000137491	0.417266	bottom 20%
													ENSG00000062282	0	bottom 20%
													ENSG00000198488	0	bottom 20%
													ENSG00000137474	0.147098	bottom 20%
													ENSG00000178301	0	bottom 20%
													ENSG00000165323	0.0263833	bottom 20%
													ENSG00000181333	0	bottom 20%
													ENSG00000134627	0	bottom 20%
													ENSG00000149972	0	bottom 20%
													ENSG00000110318	0.000789841	bottom 20%
													ENSG00000187240	0	bottom 20%
													ENSG00000110675	0	bottom 20%
													ENSG00000197580	0.318658	bottom 20%
													ENSG00000149294	0.0369367	bottom 20%
													ENSG00000166741	0	bottom 20%
													ENSG00000198851	0	bottom 20%
													ENSG00000160654	0.333333	bottom 20%
													ENSG00000160703	0	bottom 20%
													ENSG00000137709	0	bottom 20%
													ENSG00000149403	0.0491519	bottom 20%
													ENSG00000109927	0.127531	bottom 20%
													ENSG00000137642	0	bottom 20%
													ENSG00000154134	0.109156	bottom 20%
													ENSG00000134955	0	bottom 20%
													ENSG00000165495	0.276301	bottom 20%
													ENSG00000151702	0	bottom 20%
													ENSG00000151715	0	bottom 20%
													ENSG00000149418	0.0106484	bottom 20%
													ENSG00000166086	0	bottom 20%
													ENSG00000166105	0.000405395	bottom 20%
													ENSG00000149328	0.296662	bottom 20%
													ENSG00000185187	0.0333964	bottom 20%
													ENSG00000185101	0.015897	bottom 20%
													ENSG00000177542	0.153612	bottom 20%
													ENSG00000167332	0	bottom 20%
													ENSG00000175520	0	bottom 20%
													ENSG00000175518	0	bottom 20%
													ENSG00000110169	0	bottom 20%
													ENSG00000166341	0	bottom 20%
													ENSG00000166394	0	bottom 20%
													ENSG00000166405	0	bottom 20%
													ENSG00000130413	0	bottom 20%
													ENSG00000176029	0	bottom 20%
													ENSG00000175356	0	bottom 20%
													ENSG00000133800	0	bottom 20%
													ENSG00000006071	0.16335	bottom 20%
													ENSG00000148942	0.0469013	bottom 20%
													ENSG00000066382	0	bottom 20%
													ENSG00000170959	0	bottom 20%
													ENSG00000186714	0	bottom 20%
													ENSG00000110436	0.540162	bottom 20%
													ENSG00000148948	0	bottom 20%
													ENSG00000175274	0.0500543	bottom 20%
													ENSG00000134569	0	bottom 20%
													ENSG00000134571	0.43965	bottom 20%
													ENSG00000134817	0	bottom 20%
													ENSG00000149124	0	bottom 20%
													ENSG00000162144	0.0395509	bottom 20%
													ENSG00000124942	0.322261	bottom 20%
													ENSG00000176485	0	bottom 20%
													ENSG00000110076	0.0340435	bottom 20%
													ENSG00000068831	0	bottom 20%
													ENSG00000068976	0.53913	bottom 20%
													ENSG00000168067	0.00415376	bottom 20%
													ENSG00000149735	0	bottom 20%
													ENSG00000168060	0	bottom 20%
													ENSG00000174080	0	bottom 20%
													ENSG00000172725	0.0378891	bottom 20%
													ENSG00000110090	0.186336	bottom 20%
													ENSG00000162105	0.024772	bottom 20%
													ENSG00000186642	0	bottom 20%
													ENSG00000171533	0	bottom 20%
													ENSG00000149256	0	bottom 20%
													ENSG00000150672	0	bottom 20%
													ENSG00000137501	0.229081	bottom 20%
													ENSG00000137672	0.0545977	bottom 20%
													ENSG00000196954	0	bottom 20%
													ENSG00000152402	0	bottom 20%
													ENSG00000109846	0.0437471	bottom 20%
													ENSG00000182985	0	bottom 20%
													ENSG00000177103	0	bottom 20%
													ENSG00000137747	0.213776	bottom 20%
													ENSG00000177098	0	bottom 20%
													ENSG00000160593	0	bottom 20%
													ENSG00000149573	0	bottom 20%
													ENSG00000076706	0.12462	bottom 20%
													ENSG00000110400	0	bottom 20%
													ENSG00000149564	0.0821918	bottom 20%
													ENSG00000149557	0.0417562	bottom 20%
													ENSG00000064309	0	bottom 20%
													ENSG00000149571	0	bottom 20%
													ENSG00000134954	0	bottom 20%
													ENSG00000134909	0	bottom 20%
													ENSG00000183715	0	bottom 20%
													ENSG00000139044	0.0985089	bottom 20%
													ENSG00000111186	0.346154	bottom 20%
													ENSG00000166159	0	bottom 20%
													ENSG00000151067	0.29182	bottom 20%
													ENSG00000011105	0.510526	bottom 20%
													ENSG00000111218	0	bottom 20%
													ENSG00000130035	0.0722122	bottom 20%
													ENSG00000185652	0	bottom 20%
													ENSG00000008323	0	bottom 20%
													ENSG00000111674	0	bottom 20%
													ENSG00000111679	0.291667	bottom 20%
													ENSG00000166535	0.00504143	bottom 20%
													ENSG00000121380	0.0143023	bottom 20%
													ENSG00000134531	0	bottom 20%
													ENSG00000246705	0.550724	bottom 20%
													ENSG00000151490	0.062075	bottom 20%
													ENSG00000123096	0	bottom 20%
													ENSG00000165935	0.206044	bottom 20%
													ENSG00000165966	0.25397	bottom 20%
													ENSG00000135519	0	bottom 20%
													ENSG00000050438	0.0239423	bottom 20%
													ENSG00000196876	0	bottom 20%
													ENSG00000135480	0	bottom 20%
													ENSG00000111077	0	bottom 20%
													ENSG00000025423	0	bottom 20%
													ENSG00000123384	0	bottom 20%
													ENSG00000182199	0.133759	bottom 20%
													ENSG00000111087	0	bottom 20%
													ENSG00000196935	0.00173488	bottom 20%
													ENSG00000174099	0	bottom 20%
													ENSG00000149948	0	bottom 20%
													ENSG00000166268	0	bottom 20%
													ENSG00000139287	0	bottom 20%
													ENSG00000072657	0	bottom 20%
													ENSG00000067798	0	bottom 20%
													ENSG00000165899	0	bottom 20%
													ENSG00000139304	0	bottom 20%
													ENSG00000111058	0	bottom 20%
													ENSG00000127720	0.253425	bottom 20%
													ENSG00000179104	0	bottom 20%
													ENSG00000188596	0.0177599	bottom 20%
													ENSG00000012504	0.0478492	bottom 20%
													ENSG00000111783	0.00223129	bottom 20%
													ENSG00000151136	0.00831104	bottom 20%
													ENSG00000075035	0	bottom 20%
													ENSG00000076555	0.188543	bottom 20%
													ENSG00000174527	0	bottom 20%
													ENSG00000173093	0.0610474	bottom 20%
													ENSG00000111249	0	bottom 20%
													ENSG00000089127	0	bottom 20%
													ENSG00000258102	0.235294	bottom 20%
													ENSG00000139767	0.00680745	bottom 20%
													ENSG00000183273	0	bottom 20%
													ENSG00000224982	0.25842	bottom 20%
													ENSG00000135127	0	bottom 20%
													ENSG00000157782	0	bottom 20%
													ENSG00000158113	0.161512	bottom 20%
													ENSG00000168778	0.016049	bottom 20%
													ENSG00000197653	0.00542192	bottom 20%
													ENSG00000139364	0.0691218	bottom 20%
													ENSG00000171840	0	bottom 20%
													ENSG00000053702	0	bottom 20%
													ENSG00000047617	0	bottom 20%
													ENSG00000110799	0	bottom 20%
													ENSG00000111319	0.396399	bottom 20%
													ENSG00000111644	0	bottom 20%
													ENSG00000159403	0	bottom 20%
													ENSG00000177675	0.0430753	bottom 20%
													ENSG00000198178	0.0904743	bottom 20%
													ENSG00000173262	0.00294311	bottom 20%
													ENSG00000175899	0	bottom 20%
													ENSG00000126838	0	bottom 20%
													ENSG00000060140	0	bottom 20%
													ENSG00000111291	0	bottom 20%
													ENSG00000111305	0.00853568	bottom 20%
													ENSG00000070019	0	bottom 20%
													ENSG00000134533	0	bottom 20%
													ENSG00000048540	0	bottom 20%
													ENSG00000111713	0	bottom 20%
													ENSG00000111728	0	bottom 20%
													ENSG00000133687	0.0018061	bottom 20%
													ENSG00000188375	0	bottom 20%
													ENSG00000173157	0	bottom 20%
													ENSG00000184613	0	bottom 20%
													ENSG00000139219	0.0147394	bottom 20%
													ENSG00000174233	0	bottom 20%
													ENSG00000185958	0.338843	bottom 20%
													ENSG00000110934	0	bottom 20%
													ENSG00000139631	0.146281	bottom 20%
													ENSG00000172819	0	bottom 20%
													ENSG00000170374	0	bottom 20%
													ENSG00000139625	0.0178915	bottom 20%
													ENSG00000135424	0.00199906	bottom 20%
													ENSG00000123342	0.0823441	bottom 20%
													ENSG00000185664	0.548405	bottom 20%
													ENSG00000139547	0	bottom 20%
													ENSG00000166863	0.0257296	bottom 20%
													ENSG00000166866	0	bottom 20%
													ENSG00000123329	0	bottom 20%
													ENSG00000135407	0	bottom 20%
													ENSG00000198673	0.223663	bottom 20%
													ENSG00000185306	0.078801	bottom 20%
													ENSG00000156076	0	bottom 20%
													ENSG00000127325	0.0696517	bottom 20%
													ENSG00000180881	0	bottom 20%
													ENSG00000139220	0	bottom 20%
													ENSG00000072041	0	bottom 20%
													ENSG00000182050	0	bottom 20%
													ENSG00000165805	0	bottom 20%
													ENSG00000011465	0	bottom 20%
													ENSG00000057704	0	bottom 20%
													ENSG00000165972	0.0707549	bottom 20%
													ENSG00000185046	0	bottom 20%
													ENSG00000139351	0	bottom 20%
													ENSG00000171759	0	bottom 20%
													ENSG00000120820	0	bottom 20%
													ENSG00000136026	0.268312	bottom 20%
													ENSG00000174600	0	bottom 20%
													ENSG00000111199	0	bottom 20%
													ENSG00000111344	0.0136474	bottom 20%
													ENSG00000089250	0.0397577	bottom 20%
													ENSG00000171435	0	bottom 20%
													ENSG00000176834	0.0134014	bottom 20%
													ENSG00000151952	0	bottom 20%
													ENSG00000060709	0.53012	bottom 20%
													ENSG00000102683	0	bottom 20%
													ENSG00000182957	0	bottom 20%
													ENSG00000132972	0.0143895	bottom 20%
													ENSG00000132932	0	bottom 20%
													ENSG00000132938	0	bottom 20%
													ENSG00000132965	0	bottom 20%
													ENSG00000073910	0	bottom 20%
													ENSG00000172915	0	bottom 20%
													ENSG00000150893	0	bottom 20%
													ENSG00000173988	0	bottom 20%
													ENSG00000150510	0	bottom 20%
													ENSG00000179399	0.00238085	bottom 20%
													ENSG00000183098	0.00772015	bottom 20%
													ENSG00000152767	0.0113807	bottom 20%
													ENSG00000102524	0	bottom 20%
													ENSG00000041515	0.0499509	bottom 20%
													ENSG00000134871	0.496186	bottom 20%
													ENSG00000153495	0	bottom 20%
													ENSG00000126217	0.00456762	bottom 20%
													ENSG00000184497	0	bottom 20%
													ENSG00000198033	0	bottom 20%
													ENSG00000122025	0	bottom 20%
													ENSG00000139597	0	bottom 20%
													ENSG00000133121	0	bottom 20%
													ENSG00000120693	0	bottom 20%
													ENSG00000120658	0.00735715	bottom 20%
													ENSG00000102445	0	bottom 20%
													ENSG00000136161	0	bottom 20%
													ENSG00000186047	0	bottom 20%
													ENSG00000136114	0.0555084	bottom 20%
													ENSG00000184226	0	bottom 20%
													ENSG00000184564	0.0458771	bottom 20%
													ENSG00000134874	0	bottom 20%
													ENSG00000088386	0	bottom 20%
													ENSG00000102452	0	bottom 20%
													ENSG00000204442	0	bottom 20%
													ENSG00000187498	0	bottom 20%
													ENSG00000165801	0	bottom 20%
													ENSG00000092200	0	bottom 20%
													ENSG00000100867	0	bottom 20%
													ENSG00000187630	0.164573	bottom 20%
													ENSG00000151320	0	bottom 20%
													ENSG00000151322	0.0923494	bottom 20%
													ENSG00000139865	0	bottom 20%
													ENSG00000165379	0	bottom 20%
													ENSG00000197776	0.1476	bottom 20%
													ENSG00000198513	0	bottom 20%
													ENSG00000139926	0	bottom 20%
													ENSG00000180998	0	bottom 20%
													ENSG00000027075	0	bottom 20%
													ENSG00000054654	0	bottom 20%
													ENSG00000198732	0.601227	bottom 20%
													ENSG00000071246	0	bottom 20%
													ENSG00000021645	0	bottom 20%
													ENSG00000165409	0.207391	bottom 20%
													ENSG00000185070	0	bottom 20%
													ENSG00000140090	0	bottom 20%
													ENSG00000133958	0	bottom 20%
													ENSG00000227051	0	bottom 20%
													ENSG00000140057	0	bottom 20%
													ENSG00000036530	0	bottom 20%
													ENSG00000066629	0	bottom 20%
													ENSG00000156414	0.0265773	bottom 20%
													ENSG00000165795	0.0154766	bottom 20%
													ENSG00000155465	0	bottom 20%
													ENSG00000129535	0	bottom 20%
													ENSG00000129467	0	bottom 20%
													ENSG00000184304	0	bottom 20%
													ENSG00000100505	0	bottom 20%
													ENSG00000087303	0.113266	bottom 20%
													ENSG00000179008	0.335366	bottom 20%
													ENSG00000006432	0	bottom 20%
													ENSG00000119681	0	bottom 20%
													ENSG00000119699	0	bottom 20%
													ENSG00000100593	0.292705	bottom 20%
													ENSG00000100433	0	bottom 20%
													ENSG00000165521	0	bottom 20%
													ENSG00000133962	0.0673401	bottom 20%
													ENSG00000165959	0	bottom 20%
													ENSG00000127152	0	bottom 20%
													ENSG00000197119	0.0803213	bottom 20%
													ENSG00000142208	0.191161	bottom 20%
													ENSG00000183484	0	bottom 20%
													ENSG00000128739	0	bottom 20%
													ENSG00000182256	0	bottom 20%
													ENSG00000175344	0.0838858	bottom 20%
													ENSG00000198838	0	bottom 20%
													ENSG00000140323	0	bottom 20%
													ENSG00000128928	0.02288	bottom 20%
													ENSG00000166145	0	bottom 20%
													ENSG00000092529	0	bottom 20%
													ENSG00000237289	0.0829384	bottom 20%
													ENSG00000223572	0	bottom 20%
													ENSG00000185880	0	bottom 20%
													ENSG00000137857	0	bottom 20%
													ENSG00000137872	0	bottom 20%
													ENSG00000074803	0	bottom 20%
													ENSG00000186417	0	bottom 20%
													ENSG00000104112	0.425439	bottom 20%
													ENSG00000128872	0	bottom 20%
													ENSG00000137766	0	bottom 20%
													ENSG00000128849	0.000103927	bottom 20%
													ENSG00000157470	0	bottom 20%
													ENSG00000171914	0.0082696	bottom 20%
													ENSG00000255346	0	bottom 20%
													ENSG00000137819	0	bottom 20%
													ENSG00000137821	0	bottom 20%
													ENSG00000187720	0	bottom 20%
													ENSG00000067141	0	bottom 20%
													ENSG00000183324	0	bottom 20%
													ENSG00000129038	0	bottom 20%
													ENSG00000140481	0.0274543	bottom 20%
													ENSG00000198794	0	bottom 20%
													ENSG00000169758	0	bottom 20%
													ENSG00000140368	0	bottom 20%
													ENSG00000169330	0.159627	bottom 20%
													ENSG00000172379	0.0268412	bottom 20%
													ENSG00000103888	0.0716962	bottom 20%
													ENSG00000172349	0	bottom 20%
													ENSG00000156218	0.0203095	bottom 20%
													ENSG00000259511	0.0576679	bottom 20%
													ENSG00000136383	0	bottom 20%
													ENSG00000170776	0.305252	bottom 20%
													ENSG00000273540	0	bottom 20%
													ENSG00000157766	0.00941173	bottom 20%
													ENSG00000140527	0	bottom 20%
													ENSG00000182511	0.103853	bottom 20%
													ENSG00000176463	0.0978516	bottom 20%
													ENSG00000183643	0.105264	bottom 20%
													ENSG00000140563	0	bottom 20%
													ENSG00000182253	0.412081	bottom 20%
													ENSG00000184254	0	bottom 20%
													ENSG00000182636	0	bottom 20%
													ENSG00000166206	0.27619	bottom 20%
													ENSG00000104044	0	bottom 20%
													ENSG00000134160	0	bottom 20%
													ENSG00000248905	0.0249488	bottom 20%
													ENSG00000150667	0	bottom 20%
													ENSG00000137841	0.0820956	bottom 20%
													ENSG00000062524	0	bottom 20%
													ENSG00000137877	0	bottom 20%
													ENSG00000188089	0.00197324	bottom 20%
													ENSG00000168907	0	bottom 20%
													ENSG00000242866	0.340102	bottom 20%
													ENSG00000171877	0	bottom 20%
													ENSG00000140254	0	bottom 20%
													ENSG00000104154	0	bottom 20%
													ENSG00000104043	0	bottom 20%
													ENSG00000137869	0	bottom 20%
													ENSG00000140280	0	bottom 20%
													ENSG00000069966	0.156205	bottom 20%
													ENSG00000128833	0.0397354	bottom 20%
													ENSG00000197535	0	bottom 20%
													ENSG00000166415	0	bottom 20%
													ENSG00000157483	0	bottom 20%
													ENSG00000069667	0	bottom 20%
													ENSG00000074410	0	bottom 20%
													ENSG00000157890	0	bottom 20%
													ENSG00000137809	0.0524557	bottom 20%
													ENSG00000166173	0.233854	bottom 20%
													ENSG00000137868	0.218767	bottom 20%
													ENSG00000140459	0.0105875	bottom 20%
													ENSG00000169752	0	bottom 20%
													ENSG00000169783	0	bottom 20%
													ENSG00000136425	0.385701	bottom 20%
													ENSG00000103740	0	bottom 20%
													ENSG00000117971	0	bottom 20%
													ENSG00000140379	0	bottom 20%
													ENSG00000188869	0.119384	bottom 20%
													ENSG00000103723	0.0499116	bottom 20%
													ENSG00000103942	0	bottom 20%
													ENSG00000183655	0	bottom 20%
													ENSG00000140538	0.249906	bottom 20%
													ENSG00000166825	0.0187917	bottom 20%
													ENSG00000283597	0.0361133	bottom 20%
													ENSG00000140470	0.135636	bottom 20%
													ENSG00000154227	0	bottom 20%
													ENSG00000188536	0.0297329	bottom 20%
													ENSG00000007541	0.163593	bottom 20%
													ENSG00000161996	0.247685	bottom 20%
													ENSG00000103269	0	bottom 20%
													ENSG00000127586	0.246007	bottom 20%
													ENSG00000007516	0.174603	bottom 20%
													ENSG00000100726	0.434853	bottom 20%
													ENSG00000131634	0.0366572	bottom 20%
													ENSG00000065054	0.348884	bottom 20%
													ENSG00000103197	0.120573	bottom 20%
													ENSG00000131653	0.00252626	bottom 20%
													ENSG00000162073	0.649905	bottom 20%
													ENSG00000168124	0.293634	bottom 20%
													ENSG00000205832	0.0480635	bottom 20%
													ENSG00000103184	0	bottom 20%
													ENSG00000078328	0	bottom 20%
													ENSG00000179583	0	bottom 20%
													ENSG00000183426	0.150962	bottom 20%
													ENSG00000103528	0	bottom 20%
													ENSG00000103534	0.00368174	bottom 20%
													ENSG00000183549	0.0953437	bottom 20%
													ENSG00000155719	0.0392644	bottom 20%
													ENSG00000175267	0	bottom 20%
													ENSG00000243716	0.199037	bottom 20%
													ENSG00000158865	0.0573506	bottom 20%
													ENSG00000103522	0	bottom 20%
													ENSG00000255524	0.000683909	bottom 20%
													ENSG00000184110	0.0890594	bottom 20%
													ENSG00000177455	0	bottom 20%
													ENSG00000005844	0	bottom 20%
													ENSG00000099377	0	bottom 20%
													ENSG00000140678	0.105559	bottom 20%
													ENSG00000156886	0.0857079	bottom 20%
													ENSG00000169877	0	bottom 20%
													ENSG00000140807	0	bottom 20%
													ENSG00000167207	0	bottom 20%
													ENSG00000087245	0	bottom 20%
													ENSG00000087258	0	bottom 20%
													ENSG00000070915	0.0275593	bottom 20%
													ENSG00000159618	0	bottom 20%
													ENSG00000205336	0.0523292	bottom 20%
													ENSG00000159625	0	bottom 20%
													ENSG00000166546	0.0105398	bottom 20%
													ENSG00000159708	0.0299454	bottom 20%
													ENSG00000062038	0.01378	bottom 20%
													ENSG00000039068	0	bottom 20%
													ENSG00000157335	0	bottom 20%
													ENSG00000172137	0.0703658	bottom 20%
													ENSG00000140832	0.0396973	bottom 20%
													ENSG00000196436	0.382075	bottom 20%
													ENSG00000186153	0.0607566	bottom 20%
													ENSG00000140945	0.147741	bottom 20%
													ENSG00000154099	0	bottom 20%
													ENSG00000064270	0.0190309	bottom 20%
													ENSG00000103196	0.0979957	bottom 20%
													ENSG00000225614	0.00574145	bottom 20%
													ENSG00000174177	0.079067	bottom 20%
													ENSG00000204991	0.433802	bottom 20%
													ENSG00000258839	0	bottom 20%
													ENSG00000258947	0.230544	bottom 20%
													ENSG00000129925	0.108548	bottom 20%
													ENSG00000007376	0.116443	bottom 20%
													ENSG00000007520	0.0506314	bottom 20%
													ENSG00000008710	0.0373667	bottom 20%
													ENSG00000130182	0.29576	bottom 20%
													ENSG00000167984	0.355556	bottom 20%
													ENSG00000185739	0	bottom 20%
													ENSG00000118898	0	bottom 20%
													ENSG00000153446	0.452947	bottom 20%
													ENSG00000183454	0	bottom 20%
													ENSG00000153060	0	bottom 20%
													ENSG00000166676	0	bottom 20%
													ENSG00000183793	0.22853	bottom 20%
													ENSG00000133392	0.0126595	bottom 20%
													ENSG00000091262	0.151203	bottom 20%
													ENSG00000103489	0.0979204	bottom 20%
													ENSG00000180269	0	bottom 20%
													ENSG00000066813	0.0297096	bottom 20%
													ENSG00000158486	0.0118435	bottom 20%
													ENSG00000103316	0.0350333	bottom 20%
													ENSG00000169246	0.217654	bottom 20%
													ENSG00000185864	0.19182	bottom 20%
													ENSG00000155714	0	bottom 20%
													ENSG00000169181	0	bottom 20%
													ENSG00000198156	0.0565267	bottom 20%
													ENSG00000176046	0	bottom 20%
													ENSG00000196502	0.029943	bottom 20%
													ENSG00000254206	0.320312	bottom 20%
													ENSG00000174938	0.0217896	bottom 20%
													ENSG00000149927	0.118805	bottom 20%
													ENSG00000169627	0.136616	bottom 20%
													ENSG00000052344	0.0112268	bottom 20%
													ENSG00000178226	0	bottom 20%
													ENSG00000121270	0.0841646	bottom 20%
													ENSG00000102935	0.14638	bottom 20%
													ENSG00000125170	0	bottom 20%
													ENSG00000070729	0.139481	bottom 20%
													ENSG00000140937	0	bottom 20%
													ENSG00000168676	0	bottom 20%
													ENSG00000124074	0.0963855	bottom 20%
													ENSG00000167261	0	bottom 20%
													ENSG00000157423	0	bottom 20%
													ENSG00000277481	0	bottom 20%
													ENSG00000118557	0.0785062	bottom 20%
													ENSG00000140839	0.0197766	bottom 20%
													ENSG00000183196	0	bottom 20%
													ENSG00000140873	0	bottom 20%
													ENSG00000166446	0.0055792	bottom 20%
													ENSG00000166473	0.122121	bottom 20%
													ENSG00000154102	0.0189857	bottom 20%
													ENSG00000126856	0.160147	bottom 20%
													ENSG00000141258	0.0777907	bottom 20%
													ENSG00000132359	0.0644785	bottom 20%
													ENSG00000108381	0	bottom 20%
													ENSG00000141480	0	bottom 20%
													ENSG00000129219	0	bottom 20%
													ENSG00000180787	0	bottom 20%
													ENSG00000132530	0	bottom 20%
													ENSG00000161940	0	bottom 20%
													ENSG00000181856	0.14	bottom 20%
													ENSG00000072818	0	bottom 20%
													ENSG00000174292	0.309318	bottom 20%
													ENSG00000170175	0.152105	bottom 20%
													ENSG00000129244	0.0848391	bottom 20%
													ENSG00000183914	0	bottom 20%
													ENSG00000166596	0	bottom 20%
													ENSG00000154914	0.0148141	bottom 20%
													ENSG00000188803	0.12266	bottom 20%
													ENSG00000007174	0.0211039	bottom 20%
													ENSG00000170160	0	bottom 20%
													ENSG00000171962	0	bottom 20%
													ENSG00000091536	0.311088	bottom 20%
													ENSG00000108448	0	bottom 20%
													ENSG00000184185	0	bottom 20%
													ENSG00000176927	0	bottom 20%
													ENSG00000184060	0.461564	bottom 20%
													ENSG00000181481	0	bottom 20%
													ENSG00000141314	0	bottom 20%
													ENSG00000141316	0	bottom 20%
													ENSG00000108691	0	bottom 20%
													ENSG00000275832	0	bottom 20%
													ENSG00000108797	0	bottom 20%
													ENSG00000176563	0	bottom 20%
													ENSG00000131471	0.0936465	bottom 20%
													ENSG00000030582	0.0435578	bottom 20%
													ENSG00000073670	0.0875608	bottom 20%
													ENSG00000181513	0	bottom 20%
													ENSG00000259207	0	bottom 20%
													ENSG00000141294	0.134047	bottom 20%
													ENSG00000167080	0	bottom 20%
													ENSG00000005882	0	bottom 20%
													ENSG00000136449	0	bottom 20%
													ENSG00000108846	0	bottom 20%
													ENSG00000108924	0	bottom 20%
													ENSG00000153930	0	bottom 20%
													ENSG00000167419	0	bottom 20%
													ENSG00000159640	0.0305589	bottom 20%
													ENSG00000108370	0.306365	bottom 20%
													ENSG00000154217	0	bottom 20%
													ENSG00000153822	0.0911719	bottom 20%
													ENSG00000196169	0	bottom 20%
													ENSG00000167851	0	bottom 20%
													ENSG00000172794	0	bottom 20%
													ENSG00000266714	0.051551	bottom 20%
													ENSG00000176170	0.0983083	bottom 20%
													ENSG00000167895	0.149425	bottom 20%
													ENSG00000187997	0	bottom 20%
													ENSG00000141519	0	bottom 20%
													ENSG00000171298	0.0694263	bottom 20%
													ENSG00000169683	0	bottom 20%
													ENSG00000181031	0.340818	bottom 20%
													ENSG00000185924	0.0205724	bottom 20%
													ENSG00000132361	0.107805	bottom 20%
													ENSG00000167723	0.364136	bottom 20%
													ENSG00000167858	0.000586237	bottom 20%
													ENSG00000141506	0.00505955	bottom 20%
													ENSG00000109063	0.0725191	bottom 20%
													ENSG00000125409	0	bottom 20%
													ENSG00000181350	0	bottom 20%
													ENSG00000177731	0.192501	bottom 20%
													ENSG00000083290	0.00384652	bottom 20%
													ENSG00000007171	0.0947281	bottom 20%
													ENSG00000108576	0.110719	bottom 20%
													ENSG00000108684	0	bottom 20%
													ENSG00000172716	0.0774704	bottom 20%
													ENSG00000270379	0	bottom 20%
													ENSG00000274808	0	bottom 20%
													ENSG00000274512	0.108939	bottom 20%
													ENSG00000274611	0	bottom 20%
													ENSG00000161381	0	bottom 20%
													ENSG00000073605	0.104525	bottom 20%
													ENSG00000131746	0	bottom 20%
													ENSG00000171346	0	bottom 20%
													ENSG00000141696	0.185841	bottom 20%
													ENSG00000089558	0.0230636	bottom 20%
													ENSG00000131095	0	bottom 20%
													ENSG00000161714	0.0490223	bottom 20%
													ENSG00000228696	0.16969	bottom 20%
													ENSG00000108379	0.00972936	bottom 20%
													ENSG00000005243	0	bottom 20%
													ENSG00000141293	0	bottom 20%
													ENSG00000108821	0.0169001	bottom 20%
													ENSG00000173838	0.209418	bottom 20%
													ENSG00000007314	0.0427353	bottom 20%
													ENSG00000261371	0	bottom 20%
													ENSG00000108950	0	bottom 20%
													ENSG00000141338	0	bottom 20%
													ENSG00000154258	0	bottom 20%
													ENSG00000154262	0.136605	bottom 20%
													ENSG00000069188	0.00270144	bottom 20%
													ENSG00000167850	0	bottom 20%
													ENSG00000186074	0.0930233	bottom 20%
													ENSG00000172782	0	bottom 20%
													ENSG00000167861	0	bottom 20%
													ENSG00000092929	0	bottom 20%
													ENSG00000132481	0	bottom 20%
													ENSG00000167880	0	bottom 20%
													ENSG00000129646	0.00352922	bottom 20%
													ENSG00000129667	0	bottom 20%
													ENSG00000187775	0.0529758	bottom 20%
													ENSG00000185332	0.389313	bottom 20%
													ENSG00000185504	0.130968	bottom 20%
													ENSG00000173762	0	bottom 20%
													ENSG00000079101	0.174797	bottom 20%
													ENSG00000132205	0	bottom 20%
													ENSG00000173482	0.137807	bottom 20%
													ENSG00000141404	0.170798	bottom 20%
													ENSG00000141401	0	bottom 20%
													ENSG00000168675	0.0909091	bottom 20%
													ENSG00000141449	0.0179542	bottom 20%
													ENSG00000053747	0.0294327	bottom 20%
													ENSG00000168234	0.37451	bottom 20%
													ENSG00000154040	0	bottom 20%
													ENSG00000154611	0	bottom 20%
													ENSG00000134757	0	bottom 20%
													ENSG00000141431	0	bottom 20%
													ENSG00000134775	0.130536	bottom 20%
													ENSG00000132874	0	bottom 20%
													ENSG00000141469	0	bottom 20%
													ENSG00000197046	0	bottom 20%
													ENSG00000141622	0.125979	bottom 20%
													ENSG00000167216	0.141393	bottom 20%
													ENSG00000101670	0	bottom 20%
													ENSG00000141639	0.0644065	bottom 20%
													ENSG00000187323	0	bottom 20%
													ENSG00000041353	0	bottom 20%
													ENSG00000141655	0.131426	bottom 20%
													ENSG00000166396	0	bottom 20%
													ENSG00000197632	0.102601	bottom 20%
													ENSG00000081138	0	bottom 20%
													ENSG00000206052	0	bottom 20%
													ENSG00000150656	0.0979058	bottom 20%
													ENSG00000158270	0.258993	bottom 20%
													ENSG00000101605	0	bottom 20%
													ENSG00000154655	0.315148	bottom 20%
													ENSG00000101680	0	bottom 20%
													ENSG00000154864	0.123603	bottom 20%
													ENSG00000154065	0	bottom 20%
													ENSG00000141447	0	bottom 20%
													ENSG00000134504	0.00630003	bottom 20%
													ENSG00000170558	0.66426	bottom 20%
[truncated: 2,750 more rows]

## Sheet: Fig S2
Figure S2
	V1	Cell	ConversionRate_minus	ConversionRate_plus	ConversionType	ReadCount_minus	ReadCount_plus	label	ReadCount
1	aC	P1_A01_S1	0.00106751792767	0.000146225448863	aC	464395	925728	no 4sU	1390123
2	aG	P1_A01_S1	0.00129377067601	0.00190305354051	aG	464395	925728	no 4sU	1390123
3	aT	P1_A01_S1	0.000951585839855	0.000574674215393	aT	464395	925728	no 4sU	1390123
4	cA	P1_A01_S1	0.00101555982735	0.00033431688478	cA	464395	925728	no 4sU	1390123
5	cG	P1_A01_S1	0.000434502231219	0.000201891155576	cG	464395	925728	no 4sU	1390123
6	cT	P1_A01_S1	0.00149985645689	0.00135777029456	cT	464395	925728	no 4sU	1390123
7	gA	P1_A01_S1	0.00137328790962	0.00299344883542	gA	464395	925728	no 4sU	1390123
8	gC	P1_A01_S1	0.000485469435305	0.000400765695104	gC	464395	925728	no 4sU	1390123
9	gT	P1_A01_S1	0.000411227223757	0.00103452614131	gT	464395	925728	no 4sU	1390123
10	tA	P1_A01_S1	0.000471867711518	0.00108357387496	tA	464395	925728	no 4sU	1390123
11	tC	P1_A01_S1	0.00167887787114	0.00217747987155	tC	464395	925728	no 4sU	1390123
12	tG	P1_A01_S1	0.000220732748274	0.000973226816047	tG	464395	925728	no 4sU	1390123
13	aC	P1_A02_S2	0.00107527167203	0.000153440644651	aC	533509	1078107	no 4sU	1611616
14	aG	P1_A02_S2	0.00129602932212	0.00192792147448	aG	533509	1078107	no 4sU	1611616
15	aT	P1_A02_S2	0.00102541682633	0.000596005352665	aT	533509	1078107	no 4sU	1611616
16	cA	P1_A02_S2	0.000933482224405	0.000310593488791	cA	533509	1078107	no 4sU	1611616
17	cG	P1_A02_S2	0.000441429772062	0.000223725785439	cG	533509	1078107	no 4sU	1611616
18	cT	P1_A02_S2	0.00143374087966	0.0013850600613	cT	533509	1078107	no 4sU	1611616
19	gA	P1_A02_S2	0.00139762466601	0.00287384212911	gA	533509	1078107	no 4sU	1611616
20	gC	P1_A02_S2	0.000476116361673	0.000389244997998	gC	533509	1078107	no 4sU	1611616
21	gT	P1_A02_S2	0.000389998282124	0.0010062170937	gT	533509	1078107	no 4sU	1611616
22	tA	P1_A02_S2	0.000427601087441	0.0010622864181	tA	533509	1078107	no 4sU	1611616
23	tC	P1_A02_S2	0.00167682215437	0.00215723360452	tC	533509	1078107	no 4sU	1611616
24	tG	P1_A02_S2	0.000223545785709	0.00094660441105	tG	533509	1078107	no 4sU	1611616
25	aC	P1_A03_S3	0.00105122699027	0.000146296645939	aC	600911	958999	no 4sU	1559910
26	aG	P1_A03_S3	0.0012804652153	0.00151845003682	aG	600911	958999	no 4sU	1559910
27	aT	P1_A03_S3	0.000963973976642	0.000463974833913	aT	600911	958999	no 4sU	1559910
28	cA	P1_A03_S3	0.00104097770058	0.000349087434121	cA	600911	958999	no 4sU	1559910
29	cG	P1_A03_S3	0.000412597303395	0.000245044780341	cG	600911	958999	no 4sU	1559910
30	cT	P1_A03_S3	0.00141111166424	0.0014043441052	cT	600911	958999	no 4sU	1559910
31	gA	P1_A03_S3	0.00140383473762	0.0025081599666	gA	600911	958999	no 4sU	1559910
32	gC	P1_A03_S3	0.000470080074783	0.000408451443078	gC	600911	958999	no 4sU	1559910
33	gT	P1_A03_S3	0.000373791145179	0.00105566778699	gT	600911	958999	no 4sU	1559910
34	tA	P1_A03_S3	0.00041413541423	0.00102687842747	tA	600911	958999	no 4sU	1559910
35	tC	P1_A03_S3	0.00114990204538	0.00177594152177	tC	600911	958999	no 4sU	1559910
36	tG	P1_A03_S3	0.000192254154195	0.000940627671473	tG	600911	958999	no 4sU	1559910
37	aC	P1_A04_S4	0.00100638697818	0.000136256615558	aC	581251	1187001	no 4sU	1768252
38	aG	P1_A04_S4	0.00133476745241	0.00197220186297	aG	581251	1187001	no 4sU	1768252
39	aT	P1_A04_S4	0.00102419445625	0.000610566676331	aT	581251	1187001	no 4sU	1768252
40	cA	P1_A04_S4	0.00101099634373	0.000334506522118	cA	581251	1187001	no 4sU	1768252
41	cG	P1_A04_S4	0.000409666533836	0.000194565081237	cG	581251	1187001	no 4sU	1768252
42	cT	P1_A04_S4	0.00149369646324	0.00134713769824	cT	581251	1187001	no 4sU	1768252
43	gA	P1_A04_S4	0.00135797711651	0.00305953301955	gA	581251	1187001	no 4sU	1768252
44	gC	P1_A04_S4	0.000486992179806	0.000392900929091	gC	581251	1187001	no 4sU	1768252
45	gT	P1_A04_S4	0.000437065779291	0.00100997091277	gT	581251	1187001	no 4sU	1768252
46	tA	P1_A04_S4	0.000496354026838	0.00108104124263	tA	581251	1187001	no 4sU	1768252
47	tC	P1_A04_S4	0.00178215048376	0.00217253946104	tC	581251	1187001	no 4sU	1768252
48	tG	P1_A04_S4	0.000220315317878	0.000901126462875	tG	581251	1187001	no 4sU	1768252
49	aC	P1_A05_S5	0.00103140130463	0.000152458170321	aC	496678	804070	4sU 15min 37C	1300748
50	aG	P1_A05_S5	0.00174805621311	0.00166975557125	aG	496678	804070	4sU 15min 37C	1300748
51	aT	P1_A05_S5	0.00100507855038	0.000470861851898	aT	496678	804070	4sU 15min 37C	1300748
52	cA	P1_A05_S5	0.00102009420169	0.00039026698501	cA	496678	804070	4sU 15min 37C	1300748
53	cG	P1_A05_S5	0.000436654451909	0.000221456384722	cG	496678	804070	4sU 15min 37C	1300748
54	cT	P1_A05_S5	0.00147236411082	0.00143678259796	cT	496678	804070	4sU 15min 37C	1300748
55	gA	P1_A05_S5	0.00137245002202	0.00252833729331	gA	496678	804070	4sU 15min 37C	1300748
56	gC	P1_A05_S5	0.000463279509694	0.00042143039308	gC	496678	804070	4sU 15min 37C	1300748
57	gT	P1_A05_S5	0.000345658679753	0.00106480813603	gT	496678	804070	4sU 15min 37C	1300748
58	tA	P1_A05_S5	0.000424963515446	0.00106000647694	tA	496678	804070	4sU 15min 37C	1300748
59	tC	P1_A05_S5	0.00131247036695	0.00228094910863	tC	496678	804070	4sU 15min 37C	1300748
60	tG	P1_A05_S5	0.000197050665581	0.000989773807361	tG	496678	804070	4sU 15min 37C	1300748
61	aC	P1_A06_S6	0.00096639813199	0.000149690665338	aC	672136	1084850	4sU 15min 37C	1756986
62	aG	P1_A06_S6	0.00136114040836	0.00150176399721	aG	672136	1084850	4sU 15min 37C	1756986
63	aT	P1_A06_S6	0.000988281170539	0.000479229765499	aT	672136	1084850	4sU 15min 37C	1756986
64	cA	P1_A06_S6	0.000992914626848	0.000348141545153	cA	672136	1084850	4sU 15min 37C	1756986
65	cG	P1_A06_S6	0.000404827724957	0.000230914917929	cG	672136	1084850	4sU 15min 37C	1756986
66	cT	P1_A06_S6	0.00142150600142	0.00141451412307	cT	672136	1084850	4sU 15min 37C	1756986
67	gA	P1_A06_S6	0.00133947085021	0.00226631499916	gA	672136	1084850	4sU 15min 37C	1756986
68	gC	P1_A06_S6	0.00047924850334	0.000438897770135	gC	672136	1084850	4sU 15min 37C	1756986
69	gT	P1_A06_S6	0.000336850526886	0.00100580490215	gT	672136	1084850	4sU 15min 37C	1756986
70	tA	P1_A06_S6	0.000395324620787	0.000983940213414	tA	672136	1084850	4sU 15min 37C	1756986
71	tC	P1_A06_S6	0.00118353402989	0.00201135594194	tC	672136	1084850	4sU 15min 37C	1756986
72	tG	P1_A06_S6	0.000152776568825	0.000927215952158	tG	672136	1084850	4sU 15min 37C	1756986
73	aC	P1_A07_S7	0.00107595818584	0.000138314996057	aC	612667	1244737	4sU 15min 37C	1857404
74	aG	P1_A07_S7	0.00176036479569	0.00169768445753	aG	612667	1244737	4sU 15min 37C	1857404
75	aT	P1_A07_S7	0.00105298428486	0.000485943041484	aT	612667	1244737	4sU 15min 37C	1857404
76	cA	P1_A07_S7	0.00105936486244	0.000374919976873	cA	612667	1244737	4sU 15min 37C	1857404
77	cG	P1_A07_S7	0.000421805298137	0.000225425750598	cG	612667	1244737	4sU 15min 37C	1857404
78	cT	P1_A07_S7	0.00154528761004	0.00142529888509	cT	612667	1244737	4sU 15min 37C	1857404
79	gA	P1_A07_S7	0.00138582017276	0.00276450546251	gA	612667	1244737	4sU 15min 37C	1857404
80	gC	P1_A07_S7	0.000522477775556	0.000404338287148	gC	612667	1244737	4sU 15min 37C	1857404
81	gT	P1_A07_S7	0.000381357404715	0.00103275362259	gT	612667	1244737	4sU 15min 37C	1857404
82	tA	P1_A07_S7	0.000422786822513	0.00108955410207	tA	612667	1244737	4sU 15min 37C	1857404
83	tC	P1_A07_S7	0.00142410744019	0.00246488304752	tC	612667	1244737	4sU 15min 37C	1857404
84	tG	P1_A07_S7	0.000170801462414	0.000947909925278	tG	612667	1244737	4sU 15min 37C	1857404
85	aC	P1_A08_S8	0.00107690963319	0.000137866596866	aC	665482	1099702	4sU 15min 37C	1765184
86	aG	P1_A08_S8	0.00196941054202	0.00168876117697	aG	665482	1099702	4sU 15min 37C	1765184
87	aT	P1_A08_S8	0.000983772343232	0.00048935526732	aT	665482	1099702	4sU 15min 37C	1765184
88	cA	P1_A08_S8	0.0010234490565	0.000342132536218	cA	665482	1099702	4sU 15min 37C	1765184
89	cG	P1_A08_S8	0.000423962644322	0.000248814545612	cG	665482	1099702	4sU 15min 37C	1765184
90	cT	P1_A08_S8	0.00145234644563	0.00135388809583	cT	665482	1099702	4sU 15min 37C	1765184
91	gA	P1_A08_S8	0.00137601676582	0.00221668881513	gA	665482	1099702	4sU 15min 37C	1765184
92	gC	P1_A08_S8	0.000471292356443	0.000405958742759	gC	665482	1099702	4sU 15min 37C	1765184
93	gT	P1_A08_S8	0.000356343001213	0.000995695708193	gT	665482	1099702	4sU 15min 37C	1765184
94	tA	P1_A08_S8	0.000403108014841	0.000979280541628	tA	665482	1099702	4sU 15min 37C	1765184
95	tC	P1_A08_S8	0.00123131575292	0.00250989214216	tC	665482	1099702	4sU 15min 37C	1765184
96	tG	P1_A08_S8	0.000181065065768	0.000969662607737	tG	665482	1099702	4sU 15min 37C	1765184
97	aC	P1_A09_S9	0.000930414548966	0.000146473406709	aC	609060	962979	4sU 60min 4C	1572039
98	aG	P1_A09_S9	0.00118574574275	0.00151593557927	aG	609060	962979	4sU 60min 4C	1572039
99	aT	P1_A09_S9	0.000903774189654	0.000460433282694	aT	609060	962979	4sU 60min 4C	1572039
100	cA	P1_A09_S9	0.000921797791566	0.000349078570277	cA	609060	962979	4sU 60min 4C	1572039
101	cG	P1_A09_S9	0.000418585934926	0.000234036032136	cG	609060	962979	4sU 60min 4C	1572039
102	cT	P1_A09_S9	0.00142661886596	0.00134820558334	cT	609060	962979	4sU 60min 4C	1572039
103	gA	P1_A09_S9	0.00134264327389	0.00227787944506	gA	609060	962979	4sU 60min 4C	1572039
104	gC	P1_A09_S9	0.000469772918733	0.00038409065435	gC	609060	962979	4sU 60min 4C	1572039
105	gT	P1_A09_S9	0.000362807989732	0.00100565124161	gT	609060	962979	4sU 60min 4C	1572039
106	tA	P1_A09_S9	0.000426309330557	0.00100363573411	tA	609060	962979	4sU 60min 4C	1572039
107	tC	P1_A09_S9	0.00116587402128	0.00178671860843	tC	609060	962979	4sU 60min 4C	1572039
108	tG	P1_A09_S9	0.000170333592399	0.000932267539144	tG	609060	962979	4sU 60min 4C	1572039
109	aC	P1_A10_S10	0.000949185732784	0.000134996287234	aC	647213	947754	4sU 60min 4C	1594967
110	aG	P1_A10_S10	0.00122326957737	0.00133778423311	aG	647213	947754	4sU 60min 4C	1594967
111	aT	P1_A10_S10	0.00092834345072	0.000460283812384	aT	647213	947754	4sU 60min 4C	1594967
112	cA	P1_A10_S10	0.000906517608267	0.000360120258631	cA	647213	947754	4sU 60min 4C	1594967
113	cG	P1_A10_S10	0.00038895044146	0.000248315480661	cG	647213	947754	4sU 60min 4C	1594967
114	cT	P1_A10_S10	0.00147980097359	0.00137390066113	cT	647213	947754	4sU 60min 4C	1594967
115	gA	P1_A10_S10	0.00130565309187	0.0021528826241	gA	647213	947754	4sU 60min 4C	1594967
116	gC	P1_A10_S10	0.000448563819913	0.000414640587023	gC	647213	947754	4sU 60min 4C	1594967
117	gT	P1_A10_S10	0.000336494704112	0.000991702595195	gT	647213	947754	4sU 60min 4C	1594967
118	tA	P1_A10_S10	0.000398723071078	0.000967129988031	tA	647213	947754	4sU 60min 4C	1594967
119	tC	P1_A10_S10	0.00105293642151	0.00169458234386	tC	647213	947754	4sU 60min 4C	1594967
120	tG	P1_A10_S10	0.000164057152795	0.00093251050106	tG	647213	947754	4sU 60min 4C	1594967
121	aC	P1_A11_S11	0.00102000232333	0.000137247386751	aC	629286	972789	4sU 60min 4C	1602075
122	aG	P1_A11_S11	0.00122283230666	0.00142555743088	aG	629286	972789	4sU 60min 4C	1602075
123	aT	P1_A11_S11	0.00100332697292	0.000434268220268	aT	629286	972789	4sU 60min 4C	1602075
124	cA	P1_A11_S11	0.000955301454155	0.000373495890939	cA	629286	972789	4sU 60min 4C	1602075
125	cG	P1_A11_S11	0.000436275784405	0.0002486123522	cG	629286	972789	4sU 60min 4C	1602075
126	cT	P1_A11_S11	0.00147956794998	0.0014079565306	cT	629286	972789	4sU 60min 4C	1602075
127	gA	P1_A11_S11	0.00133831691773	0.00204003222015	gA	629286	972789	4sU 60min 4C	1602075
128	gC	P1_A11_S11	0.00045486512312	0.000403445866573	gC	629286	972789	4sU 60min 4C	1602075
129	gT	P1_A11_S11	0.000339934083727	0.000950120303407	gT	629286	972789	4sU 60min 4C	1602075
130	tA	P1_A11_S11	0.000400303362059	0.000958355514237	tA	629286	972789	4sU 60min 4C	1602075
131	tC	P1_A11_S11	0.00104036060942	0.00162825347461	tC	629286	972789	4sU 60min 4C	1602075
132	tG	P1_A11_S11	0.000175992807383	0.000998768747107	tG	629286	972789	4sU 60min 4C	1602075
133	aC	P1_A12_S12	0.00100663367928	0.000148047042701	aC	622168	1106678	4sU 60min 4C	1728846
134	aG	P1_A12_S12	0.00125929017782	0.00160530897934	aG	622168	1106678	4sU 60min 4C	1728846
135	aT	P1_A12_S12	0.0010415868034	0.000499767171764	aT	622168	1106678	4sU 60min 4C	1728846
136	cA	P1_A12_S12	0.00104440431306	0.000371497007438	cA	622168	1106678	4sU 60min 4C	1728846
137	cG	P1_A12_S12	0.000427918879801	0.000213453281213	cG	622168	1106678	4sU 60min 4C	1728846
138	cT	P1_A12_S12	0.00146071766889	0.0014224927474	cT	622168	1106678	4sU 60min 4C	1728846
139	gA	P1_A12_S12	0.00133068133534	0.00234690343101	gA	622168	1106678	4sU 60min 4C	1728846
140	gC	P1_A12_S12	0.000510873241569	0.000376406670684	gC	622168	1106678	4sU 60min 4C	1728846
141	gT	P1_A12_S12	0.000347589067831	0.00101030396678	gT	622168	1106678	4sU 60min 4C	1728846
142	tA	P1_A12_S12	0.000441894805049	0.000998502796828	tA	622168	1106678	4sU 60min 4C	1728846
143	tC	P1_A12_S12	0.00122334924175	0.00184453974119	tC	622168	1106678	4sU 60min 4C	1728846
144	tG	P1_A12_S12	0.00019548043015	0.000908853642221	tG	622168	1106678	4sU 60min 4C	1728846
145	aC	P1_B01_S13	0.00101158177318	0.000158127210209	aC	543762	816419	no 4sU	1360181
146	aG	P1_B01_S13	0.00126895032523	0.00158373235572	aG	543762	816419	no 4sU	1360181
147	aT	P1_B01_S13	0.000999245410096	0.000494566893318	aT	543762	816419	no 4sU	1360181
148	cA	P1_B01_S13	0.00100623583514	0.000336414464838	cA	543762	816419	no 4sU	1360181
149	cG	P1_B01_S13	0.000449478026368	0.000249660415409	cG	543762	816419	no 4sU	1360181
150	cT	P1_B01_S13	0.00143071355823	0.00143698520532	cT	543762	816419	no 4sU	1360181
151	gA	P1_B01_S13	0.00139593927131	0.00234294482348	gA	543762	816419	no 4sU	1360181
152	gC	P1_B01_S13	0.000470359870161	0.000399875339902	gC	543762	816419	no 4sU	1360181
153	gT	P1_B01_S13	0.000386246874782	0.00110042180222	gT	543762	816419	no 4sU	1360181
154	tA	P1_B01_S13	0.000445116523515	0.00103252570111	tA	543762	816419	no 4sU	1360181
155	tC	P1_B01_S13	0.00129405379326	0.0018686438663	tC	543762	816419	no 4sU	1360181
156	tG	P1_B01_S13	0.000198148068025	0.000962077298987	tG	543762	816419	no 4sU	1360181
157	aC	P1_B02_S14	0.00100175375807	0.000146318612951	aC	538307	887064	no 4sU	1425371
158	aG	P1_B02_S14	0.00129740463952	0.00163294438035	aG	538307	887064	no 4sU	1425371
159	aT	P1_B02_S14	0.000929908027962	0.000531281399455	aT	538307	887064	no 4sU	1425371
160	cA	P1_B02_S14	0.000942654559952	0.00035245682136	cA	538307	887064	no 4sU	1425371
161	cG	P1_B02_S14	0.000385045911163	0.000225935476257	cG	538307	887064	no 4sU	1425371
162	cT	P1_B02_S14	0.00141733515654	0.00135473029709	cT	538307	887064	no 4sU	1425371
163	gA	P1_B02_S14	0.00134826817238	0.0023756619177	gA	538307	887064	no 4sU	1425371
164	gC	P1_B02_S14	0.00046561125824	0.000380856580672	gC	538307	887064	no 4sU	1425371
165	gT	P1_B02_S14	0.000379361497488	0.000969914758778	gT	538307	887064	no 4sU	1425371
166	tA	P1_B02_S14	0.000414611874434	0.00103114556917	tA	538307	887064	no 4sU	1425371
167	tC	P1_B02_S14	0.00124079358538	0.00188919529004	tC	538307	887064	no 4sU	1425371
168	tG	P1_B02_S14	0.000178943407179	0.000927671519322	tG	538307	887064	no 4sU	1425371
169	aC	P1_B03_S15	0.00109865178049	0.000135949429109	aC	517873	656651	no 4sU	1174524
170	aG	P1_B03_S15	0.00122862205883	0.00139976231101	aG	517873	656651	no 4sU	1174524
171	aT	P1_B03_S15	0.00096930139219	0.000512932745731	aT	517873	656651	no 4sU	1174524
172	cA	P1_B03_S15	0.000954502549102	0.000274585015263	cA	517873	656651	no 4sU	1174524
173	cG	P1_B03_S15	0.000440913441338	0.000295356998287	cG	517873	656651	no 4sU	1174524
174	cT	P1_B03_S15	0.00139217636192	0.00134545799133	cT	517873	656651	no 4sU	1174524
175	gA	P1_B03_S15	0.00132744694316	0.00197868427227	gA	517873	656651	no 4sU	1174524
176	gC	P1_B03_S15	0.000380361536091	0.000376094178163	gC	517873	656651	no 4sU	1174524
177	gT	P1_B03_S15	0.000343658984511	0.00100727283605	gT	517873	656651	no 4sU	1174524
178	tA	P1_B03_S15	0.00040635936239	0.00103861511046	tA	517873	656651	no 4sU	1174524
179	tC	P1_B03_S15	0.00118637157789	0.00176966651247	tC	517873	656651	no 4sU	1174524
180	tG	P1_B03_S15	0.000173705792019	0.00099832292158	tG	517873	656651	no 4sU	1174524
181	aC	P1_B04_S16	0.00108695772412	0.000147391706345	aC	605606	1058899	no 4sU	1664505
182	aG	P1_B04_S16	0.00132580932359	0.00170298146381	aG	605606	1058899	no 4sU	1664505
183	aT	P1_B04_S16	0.00102118206099	0.000520547051322	aT	605606	1058899	no 4sU	1664505
184	cA	P1_B04_S16	0.00103826232418	0.000350537306006	cA	605606	1058899	no 4sU	1664505
185	cG	P1_B04_S16	0.000409396889455	0.000225509548172	cG	605606	1058899	no 4sU	1664505
186	cT	P1_B04_S16	0.00146953032406	0.00137713322736	cT	605606	1058899	no 4sU	1664505
187	gA	P1_B04_S16	0.00136488765797	0.00282930560897	gA	605606	1058899	no 4sU	1664505
188	gC	P1_B04_S16	0.000448951015273	0.000394341563407	gC	605606	1058899	no 4sU	1664505
189	gT	P1_B04_S16	0.000391925370155	0.00107943441079	gT	605606	1058899	no 4sU	1664505
190	tA	P1_B04_S16	0.000421978718906	0.00106183211543	tA	605606	1058899	no 4sU	1664505
191	tC	P1_B04_S16	0.00149020456677	0.00219037083964	tC	605606	1058899	no 4sU	1664505
192	tG	P1_B04_S16	0.000206243993024	0.00101251833409	tG	605606	1058899	no 4sU	1664505
193	aC	P1_B05_S17	0.00109773989542	0.000181811994083	aC	371645	558505	4sU 15min 37C	930150
194	aG	P1_B05_S17	0.00171134481814	0.00134532554706	aG	371645	558505	4sU 15min 37C	930150
195	aT	P1_B05_S17	0.000971162359174	0.00043368609298	aT	371645	558505	4sU 15min 37C	930150
196	cA	P1_B05_S17	0.000983357732551	0.000321696651972	cA	371645	558505	4sU 15min 37C	930150
197	cG	P1_B05_S17	0.000411323084123	0.000261921253991	cG	371645	558505	4sU 15min 37C	930150
198	cT	P1_B05_S17	0.00138775359407	0.00134636006196	cT	371645	558505	4sU 15min 37C	930150
199	gA	P1_B05_S17	0.00130526940558	0.00208195071583	gA	371645	558505	4sU 15min 37C	930150
200	gC	P1_B05_S17	0.000413979131937	0.000402466016995	gC	371645	558505	4sU 15min 37C	930150
201	gT	P1_B05_S17	0.000370873575548	0.0010223834849	gT	371645	558505	4sU 15min 37C	930150
202	tA	P1_B05_S17	0.000428942025277	0.00104681300386	tA	371645	558505	4sU 15min 37C	930150
203	tC	P1_B05_S17	0.00111535318868	0.00209646803398	tC	371645	558505	4sU 15min 37C	930150
204	tG	P1_B05_S17	0.000194206035066	0.000987225186719	tG	371645	558505	4sU 15min 37C	930150
205	aC	P1_B06_S18	0.00107146659462	0.000137720006001	aC	595468	947957	4sU 15min 37C	1543425
206	aG	P1_B06_S18	0.00149698973518	0.00142489677956	aG	595468	947957	4sU 15min 37C	1543425
207	aT	P1_B06_S18	0.00104015832558	0.000415259259498	aT	595468	947957	4sU 15min 37C	1543425
208	cA	P1_B06_S18	0.00104922426568	0.000368144344211	cA	595468	947957	4sU 15min 37C	1543425
209	cG	P1_B06_S18	0.000419199185343	0.000232959427944	cG	595468	947957	4sU 15min 37C	1543425
210	cT	P1_B06_S18	0.00146253719988	0.00149494100987	cT	595468	947957	4sU 15min 37C	1543425
211	gA	P1_B06_S18	0.00138172632417	0.00211757340718	gA	595468	947957	4sU 15min 37C	1543425
212	gC	P1_B06_S18	0.000454391805896	0.000424254421143	gC	595468	947957	4sU 15min 37C	1543425
213	gT	P1_B06_S18	0.000359634618816	0.00105700584874	gT	595468	947957	4sU 15min 37C	1543425
214	tA	P1_B06_S18	0.000412902407906	0.00104394098279	tA	595468	947957	4sU 15min 37C	1543425
215	tC	P1_B06_S18	0.00106398989857	0.00193907919497	tC	595468	947957	4sU 15min 37C	1543425
216	tG	P1_B06_S18	0.000153320083668	0.00101541860922	tG	595468	947957	4sU 15min 37C	1543425
217	aC	P1_B07_S19	0.000981258777122	0.000137937093173	aC	625454	924161	4sU 15min 37C	1549615
218	aG	P1_B07_S19	0.00171437467051	0.00142109264509	aG	625454	924161	4sU 15min 37C	1549615
219	aT	P1_B07_S19	0.00093551588676	0.000456484628604	aT	625454	924161	4sU 15min 37C	1549615
220	cA	P1_B07_S19	0.000956091648175	0.000340674468301	cA	625454	924161	4sU 15min 37C	1549615
221	cG	P1_B07_S19	0.000409324175183	0.000252346936384	cG	625454	924161	4sU 15min 37C	1549615
222	cT	P1_B07_S19	0.00142726075325	0.00139212003657	cT	625454	924161	4sU 15min 37C	1549615
223	gA	P1_B07_S19	0.00133290146541	0.00213238535111	gA	625454	924161	4sU 15min 37C	1549615
224	gC	P1_B07_S19	0.000418911889128	0.000419567512299	gC	625454	924161	4sU 15min 37C	1549615
225	gT	P1_B07_S19	0.000365713612673	0.000980883579217	gT	625454	924161	4sU 15min 37C	1549615
226	tA	P1_B07_S19	0.000413563809514	0.00100452959959	tA	625454	924161	4sU 15min 37C	1549615
227	tC	P1_B07_S19	0.0011026304562	0.0021883495289	tC	625454	924161	4sU 15min 37C	1549615
228	tG	P1_B07_S19	0.000168397239802	0.000964916282808	tG	625454	924161	4sU 15min 37C	1549615
229	aC	P1_B08_S20	0.000982977862816	0.000134063455166	aC	612393	967190	4sU 15min 37C	1579583
230	aG	P1_B08_S20	0.00162572936858	0.00142444221107	aG	612393	967190	4sU 15min 37C	1579583
231	aT	P1_B08_S20	0.000972324982751	0.000424318275571	aT	612393	967190	4sU 15min 37C	1579583
232	cA	P1_B08_S20	0.000996876404064	0.000364317493496	cA	612393	967190	4sU 15min 37C	1579583
233	cG	P1_B08_S20	0.000444718523377	0.000239428352733	cG	612393	967190	4sU 15min 37C	1579583
234	cT	P1_B08_S20	0.00149704448261	0.00140552033002	cT	612393	967190	4sU 15min 37C	1579583
235	gA	P1_B08_S20	0.00131588551695	0.00223420376925	gA	612393	967190	4sU 15min 37C	1579583
236	gC	P1_B08_S20	0.000472591171888	0.000388826807298	gC	612393	967190	4sU 15min 37C	1579583
237	gT	P1_B08_S20	0.000371810651424	0.00105472022141	gT	612393	967190	4sU 15min 37C	1579583
238	tA	P1_B08_S20	0.000414540176425	0.00094469518614	tA	612393	967190	4sU 15min 37C	1579583
239	tC	P1_B08_S20	0.0011122349159	0.00214129098057	tC	612393	967190	4sU 15min 37C	1579583
240	tG	P1_B08_S20	0.000176655581187	0.000899769198852	tG	612393	967190	4sU 15min 37C	1579583
241	aC	P1_B09_S21	0.0011307718456	0.000141983957626	aC	621198	1030715	4sU 60min 4C	1651913
242	aG	P1_B09_S21	0.00134619693698	0.00159852446345	aG	621198	1030715	4sU 60min 4C	1651913
243	aT	P1_B09_S21	0.00109677061333	0.000533047838424	aT	621198	1030715	4sU 60min 4C	1651913
244	cA	P1_B09_S21	0.0010310005216	0.000306316137796	cA	621198	1030715	4sU 60min 4C	1651913
245	cG	P1_B09_S21	0.000434404666192	0.000216152908152	cG	621198	1030715	4sU 60min 4C	1651913
246	cT	P1_B09_S21	0.00142845603615	0.00135700817451	cT	621198	1030715	4sU 60min 4C	1651913
247	gA	P1_B09_S21	0.00140683761598	0.00239195885799	gA	621198	1030715	4sU 60min 4C	1651913
248	gC	P1_B09_S21	0.000429813013345	0.00037248325215	gC	621198	1030715	4sU 60min 4C	1651913
249	gT	P1_B09_S21	0.000368828003305	0.00108558085277	gT	621198	1030715	4sU 60min 4C	1651913
250	tA	P1_B09_S21	0.000402648550002	0.001047766414	tA	621198	1030715	4sU 60min 4C	1651913
251	tC	P1_B09_S21	0.00125158474193	0.00195905001883	tC	621198	1030715	4sU 60min 4C	1651913
252	tG	P1_B09_S21	0.00015523048415	0.0010070784924	tG	621198	1030715	4sU 60min 4C	1651913
253	aC	P1_B10_S22	0.001001021563	0.000133346412877	aC	550907	981344	4sU 60min 4C	1532251
254	aG	P1_B10_S22	0.00125050664987	0.00171249261087	aG	550907	981344	4sU 60min 4C	1532251
255	aT	P1_B10_S22	0.000971143109482	0.000516270929299	aT	550907	981344	4sU 60min 4C	1532251
256	cA	P1_B10_S22	0.000890585518988	0.000335217511462	cA	550907	981344	4sU 60min 4C	1532251
257	cG	P1_B10_S22	0.000414368209895	0.000213182387922	cG	550907	981344	4sU 60min 4C	1532251
258	cT	P1_B10_S22	0.00146601044357	0.00131711447417	cT	550907	981344	4sU 60min 4C	1532251
259	gA	P1_B10_S22	0.00133854790976	0.00232380940908	gA	550907	981344	4sU 60min 4C	1532251
260	gC	P1_B10_S22	0.000470366781489	0.000363877419422	gC	550907	981344	4sU 60min 4C	1532251
261	gT	P1_B10_S22	0.000337502353503	0.000905778369405	gT	550907	981344	4sU 60min 4C	1532251
262	tA	P1_B10_S22	0.000421079587458	0.000928276753523	tA	550907	981344	4sU 60min 4C	1532251
263	tC	P1_B10_S22	0.00122741897218	0.00183461628007	tC	550907	981344	4sU 60min 4C	1532251
264	tG	P1_B10_S22	0.000167888845498	0.000880428558699	tG	550907	981344	4sU 60min 4C	1532251
265	aC	P1_B11_S23	0.000977283895042	0.000130123198836	aC	628420	987000	4sU 60min 4C	1615420
266	aG	P1_B11_S23	0.00118412555297	0.00144291754954	aG	628420	987000	4sU 60min 4C	1615420
267	aT	P1_B11_S23	0.000995440814006	0.00047359063195	aT	628420	987000	4sU 60min 4C	1615420
268	cA	P1_B11_S23	0.000953704716886	0.0003190213209	cA	628420	987000	4sU 60min 4C	1615420
269	cG	P1_B11_S23	0.000406766908454	0.000223733647187	cG	628420	987000	4sU 60min 4C	1615420
270	cT	P1_B11_S23	0.00136870101366	0.00134511792133	cT	628420	987000	4sU 60min 4C	1615420
271	gA	P1_B11_S23	0.00136585293428	0.0022714778199	gA	628420	987000	4sU 60min 4C	1615420
272	gC	P1_B11_S23	0.000463000994671	0.000394176793415	gC	628420	987000	4sU 60min 4C	1615420
273	gT	P1_B11_S23	0.000323416939526	0.000975714027136	gT	628420	987000	4sU 60min 4C	1615420
274	tA	P1_B11_S23	0.000377727607671	0.000968371371743	tA	628420	987000	4sU 60min 4C	1615420
275	tC	P1_B11_S23	0.00109849355292	0.00182886424165	tC	628420	987000	4sU 60min 4C	1615420
276	tG	P1_B11_S23	0.000154868319145	0.000947281124633	tG	628420	987000	4sU 60min 4C	1615420
277	aC	P1_B12_S24	0.000976045741722	0.00014665725352	aC	560845	968981	4sU 60min 4C	1529826
278	aG	P1_B12_S24	0.00130240102677	0.00176310157543	aG	560845	968981	4sU 60min 4C	1529826
279	aT	P1_B12_S24	0.000965246548331	0.000582063445195	aT	560845	968981	4sU 60min 4C	1529826
280	cA	P1_B12_S24	0.000984512491424	0.00031882333058	cA	560845	968981	4sU 60min 4C	1529826
281	cG	P1_B12_S24	0.000423424237949	0.00023286326026	cG	560845	968981	4sU 60min 4C	1529826
282	cT	P1_B12_S24	0.00144557443941	0.00139043983512	cT	560845	968981	4sU 60min 4C	1529826
283	gA	P1_B12_S24	0.00130508577653	0.00278237202588	gA	560845	968981	4sU 60min 4C	1529826
284	gC	P1_B12_S24	0.000449099206863	0.000408568220384	gC	560845	968981	4sU 60min 4C	1529826
285	gT	P1_B12_S24	0.000377186761191	0.00104770848457	gT	560845	968981	4sU 60min 4C	1529826
286	tA	P1_B12_S24	0.000422081213269	0.00101580823121	tA	560845	968981	4sU 60min 4C	1529826
287	tC	P1_B12_S24	0.00136692038822	0.00204110532987	tC	560845	968981	4sU 60min 4C	1529826
288	tG	P1_B12_S24	0.000186736340051	0.000961982491874	tG	560845	968981	4sU 60min 4C	1529826
289	aC	P1_C01_S25	0.00102081820874	0.000141713513652	aC	612155	1112667	no 4sU	1724822
290	aG	P1_C01_S25	0.00134756422672	0.00189022476689	aG	612155	1112667	no 4sU	1724822
291	aT	P1_C01_S25	0.00101079945683	0.000608160323075	aT	612155	1112667	no 4sU	1724822
292	cA	P1_C01_S25	0.000985525503631	0.0003048478537	cA	612155	1112667	no 4sU	1724822
293	cG	P1_C01_S25	0.000384757392728	0.000211714939248	cG	612155	1112667	no 4sU	1724822
294	cT	P1_C01_S25	0.00144188090303	0.00134358504226	cT	612155	1112667	no 4sU	1724822
295	gA	P1_C01_S25	0.00137240259086	0.00270395527327	gA	612155	1112667	no 4sU	1724822
296	gC	P1_C01_S25	0.000421402453716	0.000383576810821	gC	612155	1112667	no 4sU	1724822
297	gT	P1_C01_S25	0.000386967625073	0.00105854467943	gT	612155	1112667	no 4sU	1724822
298	tA	P1_C01_S25	0.000458892704222	0.00104931712356	tA	612155	1112667	no 4sU	1724822
299	tC	P1_C01_S25	0.00153537982214	0.00215634913032	tC	612155	1112667	no 4sU	1724822
300	tG	P1_C01_S25	0.000213260356866	0.0010376471937	tG	612155	1112667	no 4sU	1724822
301	aC	P1_C02_S26	0.0011122528056	0.000145705118568	aC	681563	1060269	no 4sU	1741832
302	aG	P1_C02_S26	0.00123264735991	0.00154103520022	aG	681563	1060269	no 4sU	1741832
303	aT	P1_C02_S26	0.00101589123925	0.000452274925115	aT	681563	1060269	no 4sU	1741832
304	cA	P1_C02_S26	0.00100270188784	0.000343938064124	cA	681563	1060269	no 4sU	1741832
305	cG	P1_C02_S26	0.000431917833594	0.00022248346222	cG	681563	1060269	no 4sU	1741832
306	cT	P1_C02_S26	0.00144439086875	0.00144457129354	cT	681563	1060269	no 4sU	1741832
307	gA	P1_C02_S26	0.00135263601006	0.00235024153143	gA	681563	1060269	no 4sU	1741832
308	gC	P1_C02_S26	0.000418956483871	0.000425650014766	gC	681563	1060269	no 4sU	1741832
309	gT	P1_C02_S26	0.000390084376734	0.00105574514679	gT	681563	1060269	no 4sU	1741832
310	tA	P1_C02_S26	0.000441563998281	0.00107920945743	tA	681563	1060269	no 4sU	1741832
311	tC	P1_C02_S26	0.00126947866129	0.00202337215358	tC	681563	1060269	no 4sU	1741832
312	tG	P1_C02_S26	0.000200879518443	0.00104305520638	tG	681563	1060269	no 4sU	1741832
313	aC	P1_C03_S27	0.00100177531332	0.000137746668313	aC	586873	906417	no 4sU	1493290
314	aG	P1_C03_S27	0.00126998004391	0.00140499573756	aG	586873	906417	no 4sU	1493290
315	aT	P1_C03_S27	0.000967332542962	0.00042667499467	aT	586873	906417	no 4sU	1493290
316	cA	P1_C03_S27	0.000965149931016	0.000341510417587	cA	586873	906417	no 4sU	1493290
317	cG	P1_C03_S27	0.000422339498154	0.000228128462747	cG	586873	906417	no 4sU	1493290
318	cT	P1_C03_S27	0.00143281414969	0.00135977713127	cT	586873	906417	no 4sU	1493290
319	gA	P1_C03_S27	0.00133494470171	0.00217752718684	gA	586873	906417	no 4sU	1493290
320	gC	P1_C03_S27	0.00043480754248	0.000390951503699	gC	586873	906417	no 4sU	1493290
321	gT	P1_C03_S27	0.0003558092326	0.000994196942782	gT	586873	906417	no 4sU	1493290
322	tA	P1_C03_S27	0.000405922865635	0.00101100721222	tA	586873	906417	no 4sU	1493290
323	tC	P1_C03_S27	0.00105498942755	0.00174625343151	tC	586873	906417	no 4sU	1493290
324	tG	P1_C03_S27	0.000159170966101	0.000979746149694	tG	586873	906417	no 4sU	1493290
325	aC	P1_C04_S28	0.00105338702294	0.000140949852093	aC	659746	1060928	no 4sU	1720674
326	aG	P1_C04_S28	0.00125487822855	0.00156780863904	aG	659746	1060928	no 4sU	1720674
327	aT	P1_C04_S28	0.000984723289032	0.000505300050444	aT	659746	1060928	no 4sU	1720674
328	cA	P1_C04_S28	0.000954541611012	0.000344877461352	cA	659746	1060928	no 4sU	1720674
329	cG	P1_C04_S28	0.000388775130716	0.000231041572582	cG	659746	1060928	no 4sU	1720674
330	cT	P1_C04_S28	0.00145132906656	0.0013189061877	cT	659746	1060928	no 4sU	1720674
331	gA	P1_C04_S28	0.00127311413905	0.00237292305075	gA	659746	1060928	no 4sU	1720674
332	gC	P1_C04_S28	0.000440291525228	0.000398939477233	gC	659746	1060928	no 4sU	1720674
333	gT	P1_C04_S28	0.000338240904762	0.000996034985202	gT	659746	1060928	no 4sU	1720674
334	tA	P1_C04_S28	0.000400401894075	0.00107910863504	tA	659746	1060928	no 4sU	1720674
335	tC	P1_C04_S28	0.00116609554171	0.00187121922756	tC	659746	1060928	no 4sU	1720674
336	tG	P1_C04_S28	0.000158361362929	0.000961415909073	tG	659746	1060928	no 4sU	1720674
337	aC	P1_C05_S29	0.0011110611336	0.000143851912466	aC	502540	1096629	4sU 15min 37C	1599169
338	aG	P1_C05_S29	0.00176408176873	0.00196388605019	aG	502540	1096629	4sU 15min 37C	1599169
339	aT	P1_C05_S29	0.00099810291247	0.000574355864227	aT	502540	1096629	4sU 15min 37C	1599169
340	cA	P1_C05_S29	0.00110058823909	0.000330040640892	cA	502540	1096629	4sU 15min 37C	1599169
341	cG	P1_C05_S29	0.00045405021077	0.000184451707291	cG	502540	1096629	4sU 15min 37C	1599169
342	cT	P1_C05_S29	0.00148257064257	0.00132592362801	cT	502540	1096629	4sU 15min 37C	1599169
343	gA	P1_C05_S29	0.00138835029708	0.0030706782256	gA	502540	1096629	4sU 15min 37C	1599169
344	gC	P1_C05_S29	0.000420663883423	0.000396062960235	gC	502540	1096629	4sU 15min 37C	1599169
345	gT	P1_C05_S29	0.0003815295064	0.00103602300225	gT	502540	1096629	4sU 15min 37C	1599169
346	tA	P1_C05_S29	0.000446616105348	0.00107586747109	tA	502540	1096629	4sU 15min 37C	1599169
347	tC	P1_C05_S29	0.00158203886007	0.00244468768519	tC	502540	1096629	4sU 15min 37C	1599169
348	tG	P1_C05_S29	0.00018606626242	0.000979825465572	tG	502540	1096629	4sU 15min 37C	1599169
349	aC	P1_C06_S30	0.00106172696559	0.000131489245629	aC	737241	1062707	4sU 15min 37C	1799948
350	aG	P1_C06_S30	0.00157091481511	0.00139824297115	aG	737241	1062707	4sU 15min 37C	1799948
351	aT	P1_C06_S30	0.001004109066	0.000441997116638	aT	737241	1062707	4sU 15min 37C	1799948
352	cA	P1_C06_S30	0.00100180504149	0.000358080281971	cA	737241	1062707	4sU 15min 37C	1799948
353	cG	P1_C06_S30	0.000411320654142	0.000230296851474	cG	737241	1062707	4sU 15min 37C	1799948
354	cT	P1_C06_S30	0.00146752164421	0.00137594140076	cT	737241	1062707	4sU 15min 37C	1799948
355	gA	P1_C06_S30	0.00137028992137	0.00205026951773	gA	737241	1062707	4sU 15min 37C	1799948
356	gC	P1_C06_S30	0.000418704348607	0.000413935487592	gC	737241	1062707	4sU 15min 37C	1799948
357	gT	P1_C06_S30	0.000372497871112	0.00105361573159	gT	737241	1062707	4sU 15min 37C	1799948
358	tA	P1_C06_S30	0.000415038939242	0.00102082532178	tA	737241	1062707	4sU 15min 37C	1799948
359	tC	P1_C06_S30	0.00114112759851	0.00206551512144	tC	737241	1062707	4sU 15min 37C	1799948
360	tG	P1_C06_S30	0.000166277843589	0.000980869650291	tG	737241	1062707	4sU 15min 37C	1799948
361	aC	P1_C07_S31	0.000923388493136	0.000160062496888	aC	233130	502169	4sU 15min 37C	735299
362	aG	P1_C07_S31	0.0013948876817	0.00204039888989	aG	233130	502169	4sU 15min 37C	735299
363	aT	P1_C07_S31	0.00103479849336	0.000665187901433	aT	233130	502169	4sU 15min 37C	735299
364	cA	P1_C07_S31	0.00103832291313	0.000363642245911	cA	233130	502169	4sU 15min 37C	735299
365	cG	P1_C07_S31	0.000439125640854	0.000197781696027	cG	233130	502169	4sU 15min 37C	735299
366	cT	P1_C07_S31	0.00155483751595	0.00134737432397	cT	233130	502169	4sU 15min 37C	735299
367	gA	P1_C07_S31	0.00142582070615	0.00292619243895	gA	233130	502169	4sU 15min 37C	735299
368	gC	P1_C07_S31	0.000962356271166	0.000426192784102	gC	233130	502169	4sU 15min 37C	735299
369	gT	P1_C07_S31	0.000456590461622	0.00111249156278	gT	233130	502169	4sU 15min 37C	735299
370	tA	P1_C07_S31	0.000479326812122	0.00106331105398	tA	233130	502169	4sU 15min 37C	735299
371	tC	P1_C07_S31	0.00159023718845	0.00216895783864	tC	233130	502169	4sU 15min 37C	735299
372	tG	P1_C07_S31	0.000205515286766	0.000891295420974	tG	233130	502169	4sU 15min 37C	735299
373	aC	P1_C08_S32	0.000989119184659	0.00013813557509	aC	610603	1018572	4sU 15min 37C	1629175
374	aG	P1_C08_S32	0.0017298659024	0.00154448814509	aG	610603	1018572	4sU 15min 37C	1629175
375	aT	P1_C08_S32	0.000920701185312	0.000435530163391	aT	610603	1018572	4sU 15min 37C	1629175
376	cA	P1_C08_S32	0.000942152068943	0.000386564910929	cA	610603	1018572	4sU 15min 37C	1629175
377	cG	P1_C08_S32	0.000417288261083	0.000222887670594	cG	610603	1018572	4sU 15min 37C	1629175
378	cT	P1_C08_S32	0.00139511159488	0.00133905007613	cT	610603	1018572	4sU 15min 37C	1629175
379	gA	P1_C08_S32	0.0013297270793	0.0023516556837	gA	610603	1018572	4sU 15min 37C	1629175
380	gC	P1_C08_S32	0.000455392902091	0.000380340542195	gC	610603	1018572	4sU 15min 37C	1629175
381	gT	P1_C08_S32	0.000320390616039	0.000953638445351	gT	610603	1018572	4sU 15min 37C	1629175
382	tA	P1_C08_S32	0.000390239131884	0.000983146652015	tA	610603	1018572	4sU 15min 37C	1629175
383	tC	P1_C08_S32	0.00110841163288	0.00223325591366	tC	610603	1018572	4sU 15min 37C	1629175
384	tG	P1_C08_S32	0.000162389323474	0.000921647956911	tG	610603	1018572	4sU 15min 37C	1629175
385	aC	P1_C09_S33	0.000999505054253	0.000135431272323	aC	666710	966169	4sU 60min 4C	1632879
386	aG	P1_C09_S33	0.00115988365151	0.00133622643571	aG	666710	966169	4sU 60min 4C	1632879
387	aT	P1_C09_S33	0.000917789793711	0.0004256754089	aT	666710	966169	4sU 60min 4C	1632879
388	cA	P1_C09_S33	0.000896153170328	0.00031377928396	cA	666710	966169	4sU 60min 4C	1632879
389	cG	P1_C09_S33	0.000410515332666	0.00025117626084	cG	666710	966169	4sU 60min 4C	1632879
390	cT	P1_C09_S33	0.00139053814898	0.00136321756731	cT	666710	966169	4sU 60min 4C	1632879
391	gA	P1_C09_S33	0.00127169285916	0.00196616656182	gA	666710	966169	4sU 60min 4C	1632879
392	gC	P1_C09_S33	0.000429602085602	0.000371152110833	gC	666710	966169	4sU 60min 4C	1632879
393	gT	P1_C09_S33	0.000337803588419	0.000967683861402	gT	666710	966169	4sU 60min 4C	1632879
394	tA	P1_C09_S33	0.000380017510143	0.000938099117009	tA	666710	966169	4sU 60min 4C	1632879
395	tC	P1_C09_S33	0.00100001185071	0.0016208180405	tC	666710	966169	4sU 60min 4C	1632879
396	tG	P1_C09_S33	0.000145026648195	0.000920685594331	tG	666710	966169	4sU 60min 4C	1632879
397	aC	P1_C10_S34	0.000954208503018	0.000131636935899	aC	595054	930507	4sU 60min 4C	1525561
398	aG	P1_C10_S34	0.00115186964107	0.00136352588329	aG	595054	930507	4sU 60min 4C	1525561
399	aT	P1_C10_S34	0.000920367685609	0.000403589614829	aT	595054	930507	4sU 60min 4C	1525561
400	cA	P1_C10_S34	0.000867341083898	0.000349776987203	cA	595054	930507	4sU 60min 4C	1525561
401	cG	P1_C10_S34	0.000355502291031	0.000243273610531	cG	595054	930507	4sU 60min 4C	1525561
402	cT	P1_C10_S34	0.00136563967605	0.00137561367551	cT	595054	930507	4sU 60min 4C	1525561
403	gA	P1_C10_S34	0.00126686382194	0.0019354141848	gA	595054	930507	4sU 60min 4C	1525561
404	gC	P1_C10_S34	0.000436356140028	0.000371750112737	gC	595054	930507	4sU 60min 4C	1525561
405	gT	P1_C10_S34	0.000330792796266	0.000851924489619	gT	595054	930507	4sU 60min 4C	1525561
406	tA	P1_C10_S34	0.000385585234691	0.000912453463941	tA	595054	930507	4sU 60min 4C	1525561
407	tC	P1_C10_S34	0.000955821506603	0.00161846616833	tC	595054	930507	4sU 60min 4C	1525561
408	tG	P1_C10_S34	0.000162098860276	0.000895669202898	tG	595054	930507	4sU 60min 4C	1525561
409	aC	P1_C11_S35	0.00102676772254	0.000128200188024	aC	689809	1066860	4sU 60min 4C	1756669
410	aG	P1_C11_S35	0.00124779980977	0.00153223173226	aG	689809	1066860	4sU 60min 4C	1756669
411	aT	P1_C11_S35	0.00095684790561	0.000482336486615	aT	689809	1066860	4sU 60min 4C	1756669
412	cA	P1_C11_S35	0.000945753665856	0.000362032595385	cA	689809	1066860	4sU 60min 4C	1756669
413	cG	P1_C11_S35	0.000402589950989	0.000230194135794	cG	689809	1066860	4sU 60min 4C	1756669
414	cT	P1_C11_S35	0.00140274316807	0.001354744806	cT	689809	1066860	4sU 60min 4C	1756669
415	gA	P1_C11_S35	0.00132675568038	0.00227775514249	gA	689809	1066860	4sU 60min 4C	1756669
416	gC	P1_C11_S35	0.000403139563116	0.000393074840861	gC	689809	1066860	4sU 60min 4C	1756669
417	gT	P1_C11_S35	0.000352189432408	0.000971992005596	gT	689809	1066860	4sU 60min 4C	1756669
418	tA	P1_C11_S35	0.000419376099987	0.00102329408084	tA	689809	1066860	4sU 60min 4C	1756669
419	tC	P1_C11_S35	0.00107035422648	0.0017802090583	tC	689809	1066860	4sU 60min 4C	1756669
420	tG	P1_C11_S35	0.000168240528926	0.000963495706417	tG	689809	1066860	4sU 60min 4C	1756669
421	aC	P1_C12_S36	0.00105324943909	0.000130234210096	aC	703729	1228273	4sU 60min 4C	1932002
422	aG	P1_C12_S36	0.00127614104188	0.00144811224137	aG	703729	1228273	4sU 60min 4C	1932002
423	aT	P1_C12_S36	0.00106357116811	0.000485702242448	aT	703729	1228273	4sU 60min 4C	1932002
424	cA	P1_C12_S36	0.000951477690815	0.000298353793592	cA	703729	1228273	4sU 60min 4C	1932002
425	cG	P1_C12_S36	0.000427673998048	0.000217116162711	cG	703729	1228273	4sU 60min 4C	1932002
426	cT	P1_C12_S36	0.00146735996668	0.00137918519109	cT	703729	1228273	4sU 60min 4C	1932002
427	gA	P1_C12_S36	0.00132847199274	0.00252186060686	gA	703729	1228273	4sU 60min 4C	1932002
428	gC	P1_C12_S36	0.000431226226216	0.000392140041051	gC	703729	1228273	4sU 60min 4C	1932002
429	gT	P1_C12_S36	0.000354874231395	0.00108662805661	gT	703729	1228273	4sU 60min 4C	1932002
430	tA	P1_C12_S36	0.000440425960293	0.0010824078463	tA	703729	1228273	4sU 60min 4C	1932002
431	tC	P1_C12_S36	0.00122498599391	0.00198181306826	tC	703729	1228273	4sU 60min 4C	1932002
432	tG	P1_C12_S36	0.00018102601194	0.00103666802903	tG	703729	1228273	4sU 60min 4C	1932002
433	aC	P1_D01_S37	0.00104448830938	0.000152902029867	aC	669901	996106	no 4sU	1666007
434	aG	P1_D01_S37	0.00128153584233	0.0015526924804	aG	669901	996106	no 4sU	1666007
435	aT	P1_D01_S37	0.00105706883139	0.000480443968545	aT	669901	996106	no 4sU	1666007
436	cA	P1_D01_S37	0.000969936003896	0.000361449464213	cA	669901	996106	no 4sU	1666007
437	cG	P1_D01_S37	0.000441004412353	0.000263533413162	cG	669901	996106	no 4sU	1666007
438	cT	P1_D01_S37	0.00150220335418	0.00141050974634	cT	669901	996106	no 4sU	1666007
439	gA	P1_D01_S37	0.00143587803546	0.00238493744604	gA	669901	996106	no 4sU	1666007
440	gC	P1_D01_S37	0.000440930222792	0.000439094936178	gC	669901	996106	no 4sU	1666007
441	gT	P1_D01_S37	0.000373796109923	0.00104671574575	gT	669901	996106	no 4sU	1666007
442	tA	P1_D01_S37	0.000431459268117	0.00104322872346	tA	669901	996106	no 4sU	1666007
443	tC	P1_D01_S37	0.00120895175528	0.00181566236051	tC	669901	996106	no 4sU	1666007
444	tG	P1_D01_S37	0.000187879587655	0.00103147824634	tG	669901	996106	no 4sU	1666007
445	aC	P1_D02_S38	0.00102180566748	0.00013088578011	aC	548915	978432	no 4sU	1527347
446	aG	P1_D02_S38	0.00118648484804	0.00158236298515	aG	548915	978432	no 4sU	1527347
447	aT	P1_D02_S38	0.000870803545685	0.000472650855174	aT	548915	978432	no 4sU	1527347
448	cA	P1_D02_S38	0.00091529660569	0.000351009894735	cA	548915	978432	no 4sU	1527347
449	cG	P1_D02_S38	0.000384371819542	0.000240246009166	cG	548915	978432	no 4sU	1527347
450	cT	P1_D02_S38	0.00150319662723	0.00128749421924	cT	548915	978432	no 4sU	1527347
451	gA	P1_D02_S38	0.00134715938778	0.00250898822183	gA	548915	978432	no 4sU	1527347
452	gC	P1_D02_S38	0.000479463216385	0.000391515094506	gC	548915	978432	no 4sU	1527347
453	gT	P1_D02_S38	0.000361558750831	0.000992435904289	gT	548915	978432	no 4sU	1527347
454	tA	P1_D02_S38	0.000409174658079	0.0010057448231	tA	548915	978432	no 4sU	1527347
455	tC	P1_D02_S38	0.0012995599011	0.00197596091146	tC	548915	978432	no 4sU	1527347
456	tG	P1_D02_S38	0.000203483837513	0.000888759964835	tG	548915	978432	no 4sU	1527347
457	aC	P1_D03_S39	0.00101090447297	0.000151148803712	aC	647011	1120027	no 4sU	1767038
458	aG	P1_D03_S39	0.00122424649912	0.00169758267075	aG	647011	1120027	no 4sU	1767038
459	aT	P1_D03_S39	0.000962687119888	0.000505582030078	aT	647011	1120027	no 4sU	1767038
460	cA	P1_D03_S39	0.00095618211247	0.000339268635999	cA	647011	1120027	no 4sU	1767038
461	cG	P1_D03_S39	0.000423113029224	0.000218928921551	cG	647011	1120027	no 4sU	1767038
462	cT	P1_D03_S39	0.0014796511522	0.00136949639131	cT	647011	1120027	no 4sU	1767038
463	gA	P1_D03_S39	0.00133704078232	0.00261164989087	gA	647011	1120027	no 4sU	1767038
464	gC	P1_D03_S39	0.000457991342923	0.000379989856631	gC	647011	1120027	no 4sU	1767038
465	gT	P1_D03_S39	0.000360838772159	0.000984667816566	gT	647011	1120027	no 4sU	1767038
466	tA	P1_D03_S39	0.000434702869247	0.00101290151855	tA	647011	1120027	no 4sU	1767038
467	tC	P1_D03_S39	0.00123397604902	0.0019996365339	tC	647011	1120027	no 4sU	1767038
468	tG	P1_D03_S39	0.000177674106866	0.00096734888343	tG	647011	1120027	no 4sU	1767038
469	aC	P1_D04_S40	0.00107016048531	0.000133622815352	aC	716518	1175895	no 4sU	1892413
470	aG	P1_D04_S40	0.00121124182942	0.00139466355777	aG	716518	1175895	no 4sU	1892413
471	aT	P1_D04_S40	0.000936196631595	0.000419979890513	aT	716518	1175895	no 4sU	1892413
472	cA	P1_D04_S40	0.000898909089271	0.000434218601374	cA	716518	1175895	no 4sU	1892413
473	cG	P1_D04_S40	0.000396440307135	0.000239267171806	cG	716518	1175895	no 4sU	1892413
474	cT	P1_D04_S40	0.00136332668121	0.00127257596201	cT	716518	1175895	no 4sU	1892413
475	gA	P1_D04_S40	0.00126203351531	0.00209950942277	gA	716518	1175895	no 4sU	1892413
476	gC	P1_D04_S40	0.000463871269266	0.000378788341153	gC	716518	1175895	no 4sU	1892413
477	gT	P1_D04_S40	0.000342231587295	0.000889794730786	gT	716518	1175895	no 4sU	1892413
478	tA	P1_D04_S40	0.00038257099106	0.00102310177174	tA	716518	1175895	no 4sU	1892413
479	tC	P1_D04_S40	0.000967391606842	0.00161115124761	tC	716518	1175895	no 4sU	1892413
480	tG	P1_D04_S40	0.000149541333929	0.000934343792331	tG	716518	1175895	no 4sU	1892413
481	aC	P1_D05_S41	0.00109169239874	0.000166313764491	aC	461825	836794	4sU 15min 37C	1298619
482	aG	P1_D05_S41	0.00160185032316	0.00165698996568	aG	461825	836794	4sU 15min 37C	1298619
483	aT	P1_D05_S41	0.00105003799879	0.000500355803736	aT	461825	836794	4sU 15min 37C	1298619
484	cA	P1_D05_S41	0.00102812495473	0.000353307817315	cA	461825	836794	4sU 15min 37C	1298619
485	cG	P1_D05_S41	0.000453767669428	0.000224491510946	cG	461825	836794	4sU 15min 37C	1298619
486	cT	P1_D05_S41	0.00145558909362	0.00135201228956	cT	461825	836794	4sU 15min 37C	1298619
487	gA	P1_D05_S41	0.00138220901664	0.00239087478784	gA	461825	836794	4sU 15min 37C	1298619
488	gC	P1_D05_S41	0.000458344895735	0.000391510752529	gC	461825	836794	4sU 15min 37C	1298619
489	gT	P1_D05_S41	0.000373606589554	0.00102178859861	gT	461825	836794	4sU 15min 37C	1298619
490	tA	P1_D05_S41	0.000440472887546	0.00103036317351	tA	461825	836794	4sU 15min 37C	1298619
491	tC	P1_D05_S41	0.00122078356292	0.00217460095126	tC	461825	836794	4sU 15min 37C	1298619
492	tG	P1_D05_S41	0.000170177995612	0.000970080331463	tG	461825	836794	4sU 15min 37C	1298619
493	aC	P1_D06_S42	0.00107028077905	0.00014357195492	aC	606944	1101605	4sU 15min 37C	1708549
494	aG	P1_D06_S42	0.00150065508565	0.00169028588693	aG	606944	1101605	4sU 15min 37C	1708549
495	aT	P1_D06_S42	0.00102912267505	0.000502584212818	aT	606944	1101605	4sU 15min 37C	1708549
496	cA	P1_D06_S42	0.00101400992092	0.000342784942537	cA	606944	1101605	4sU 15min 37C	1708549
497	cG	P1_D06_S42	0.000450003291447	0.00021990259506	cG	606944	1101605	4sU 15min 37C	1708549
498	cT	P1_D06_S42	0.00144926978233	0.00139191914521	cT	606944	1101605	4sU 15min 37C	1708549
499	gA	P1_D06_S42	0.0013940885714	0.00253543068812	gA	606944	1101605	4sU 15min 37C	1708549
500	gC	P1_D06_S42	0.000470320502963	0.000382577577765	gC	606944	1101605	4sU 15min 37C	1708549
501	gT	P1_D06_S42	0.000339277389678	0.00106644548863	gT	606944	1101605	4sU 15min 37C	1708549
502	tA	P1_D06_S42	0.00040606623494	0.00102522453017	tA	606944	1101605	4sU 15min 37C	1708549
503	tC	P1_D06_S42	0.00126410391986	0.00219229299048	tC	606944	1101605	4sU 15min 37C	1708549
504	tG	P1_D06_S42	0.000160867148717	0.000966293495271	tG	606944	1101605	4sU 15min 37C	1708549
505	aC	P1_D07_S43	0.000966456676231	0.000148853901764	aC	565940	899653	4sU 15min 37C	1465593
506	aG	P1_D07_S43	0.00154136576173	0.0015225905638	aG	565940	899653	4sU 15min 37C	1465593
507	aT	P1_D07_S43	0.000971564987669	0.000468375176966	aT	565940	899653	4sU 15min 37C	1465593
508	cA	P1_D07_S43	0.00100396719776	0.000349076857894	cA	565940	899653	4sU 15min 37C	1465593
509	cG	P1_D07_S43	0.000422053147539	0.000234444482196	cG	565940	899653	4sU 15min 37C	1465593
510	cT	P1_D07_S43	0.00150869999688	0.00136658564293	cT	565940	899653	4sU 15min 37C	1465593
511	gA	P1_D07_S43	0.00136450737218	0.00225941414722	gA	565940	899653	4sU 15min 37C	1465593
512	gC	P1_D07_S43	0.000496115127489	0.000419709895073	gC	565940	899653	4sU 15min 37C	1465593
513	gT	P1_D07_S43	0.000373476252862	0.0010266248761	gT	565940	899653	4sU 15min 37C	1465593
514	tA	P1_D07_S43	0.000431079542181	0.000985529952796	tA	565940	899653	4sU 15min 37C	1465593
515	tC	P1_D07_S43	0.00115548152955	0.0020667047797	tC	565940	899653	4sU 15min 37C	1465593
516	tG	P1_D07_S43	0.000181935258616	0.000918085041571	tG	565940	899653	4sU 15min 37C	1465593
517	aC	P1_D08_S44	0.000953131520018	0.000142757703357	aC	445517	812129	4sU 15min 37C	1257646
518	aG	P1_D08_S44	0.0016828585339	0.00175477433723	aG	445517	812129	4sU 15min 37C	1257646
519	aT	P1_D08_S44	0.000945692333082	0.000569745714727	aT	445517	812129	4sU 15min 37C	1257646
520	cA	P1_D08_S44	0.000926933825842	0.000336221444864	cA	445517	812129	4sU 15min 37C	1257646
521	cG	P1_D08_S44	0.000422680793655	0.000230576985236	cG	445517	812129	4sU 15min 37C	1257646
522	cT	P1_D08_S44	0.00147074874939	0.00132417648756	cT	445517	812129	4sU 15min 37C	1257646
523	gA	P1_D08_S44	0.00131914415184	0.00236981312721	gA	445517	812129	4sU 15min 37C	1257646
524	gC	P1_D08_S44	0.000492302282695	0.000395294065613	gC	445517	812129	4sU 15min 37C	1257646
525	gT	P1_D08_S44	0.000379594959089	0.000918314782209	gT	445517	812129	4sU 15min 37C	1257646
526	tA	P1_D08_S44	0.000411026601172	0.000960147140424	tA	445517	812129	4sU 15min 37C	1257646
527	tC	P1_D08_S44	0.00125145152941	0.00223344732816	tC	445517	812129	4sU 15min 37C	1257646
528	tG	P1_D08_S44	0.000172194164575	0.000881348267169	tG	445517	812129	4sU 15min 37C	1257646
529	aC	P1_D09_S45	0.000926843819725	0.000149250691203	aC	654630	900322	4sU 60min 4C	1554952
530	aG	P1_D09_S45	0.00115756662693	0.00126037389981	aG	654630	900322	4sU 60min 4C	1554952
531	aT	P1_D09_S45	0.000943041692317	0.000364036240881	aT	654630	900322	4sU 60min 4C	1554952
532	cA	P1_D09_S45	0.000904205530472	0.000360897399726	cA	654630	900322	4sU 60min 4C	1554952
533	cG	P1_D09_S45	0.000386492569875	0.000260383052543	cG	654630	900322	4sU 60min 4C	1554952
534	cT	P1_D09_S45	0.00137401124649	0.00136992148875	cT	654630	900322	4sU 60min 4C	1554952
535	gA	P1_D09_S45	0.00128454841575	0.00190629997134	gA	654630	900322	4sU 60min 4C	1554952
536	gC	P1_D09_S45	0.000430488599349	0.000383900946678	gC	654630	900322	4sU 60min 4C	1554952
537	gT	P1_D09_S45	0.000317346757477	0.000951430615612	gT	654630	900322	4sU 60min 4C	1554952
538	tA	P1_D09_S45	0.000361643741927	0.000925876738288	tA	654630	900322	4sU 60min 4C	1554952
539	tC	P1_D09_S45	0.000915864434671	0.00158242860513	tC	654630	900322	4sU 60min 4C	1554952
540	tG	P1_D09_S45	0.000145335532725	0.000888992453568	tG	654630	900322	4sU 60min 4C	1554952
541	aC	P1_D10_S46	0.00104290934757	0.000142151888558	aC	609884	971442	4sU 60min 4C	1581326
542	aG	P1_D10_S46	0.00125036845777	0.00151191023319	aG	609884	971442	4sU 60min 4C	1581326
543	aT	P1_D10_S46	0.000996993518662	0.000482482185273	aT	609884	971442	4sU 60min 4C	1581326
544	cA	P1_D10_S46	0.000920045777887	0.000317875773734	cA	609884	971442	4sU 60min 4C	1581326
545	cG	P1_D10_S46	0.000398195136649	0.000241151102258	cG	609884	971442	4sU 60min 4C	1581326
546	cT	P1_D10_S46	0.00141513725526	0.0013840326131	cT	609884	971442	4sU 60min 4C	1581326
547	gA	P1_D10_S46	0.00132126010464	0.00220544161946	gA	609884	971442	4sU 60min 4C	1581326
548	gC	P1_D10_S46	0.000420804688788	0.000398518002497	gC	609884	971442	4sU 60min 4C	1581326
549	gT	P1_D10_S46	0.000345102238178	0.00101365782378	gT	609884	971442	4sU 60min 4C	1581326
550	tA	P1_D10_S46	0.000383372041347	0.00103036057373	tA	609884	971442	4sU 60min 4C	1581326
551	tC	P1_D10_S46	0.00111630780895	0.00181721913929	tC	609884	971442	4sU 60min 4C	1581326
552	tG	P1_D10_S46	0.000168408164383	0.000971493758287	tG	609884	971442	4sU 60min 4C	1581326
553	aC	P1_D11_S47	0.000973848730934	0.000136152402654	aC	625047	968063	4sU 60min 4C	1593110
554	aG	P1_D11_S47	0.00120064318032	0.00138186590055	aG	625047	968063	4sU 60min 4C	1593110
555	aT	P1_D11_S47	0.000952569051951	0.000437850501327	aT	625047	968063	4sU 60min 4C	1593110
556	cA	P1_D11_S47	0.000941940511707	0.000354026778199	cA	625047	968063	4sU 60min 4C	1593110
557	cG	P1_D11_S47	0.000430751432283	0.000239780010478	cG	625047	968063	4sU 60min 4C	1593110
558	cT	P1_D11_S47	0.00140586210776	0.00135172813784	cT	625047	968063	4sU 60min 4C	1593110
559	gA	P1_D11_S47	0.00130537584646	0.00212967606598	gA	625047	968063	4sU 60min 4C	1593110
560	gC	P1_D11_S47	0.000445296869881	0.000361304795647	gC	625047	968063	4sU 60min 4C	1593110
561	gT	P1_D11_S47	0.000359517584455	0.000965614029411	gT	625047	968063	4sU 60min 4C	1593110
562	tA	P1_D11_S47	0.00040071893737	0.000957996706339	tA	625047	968063	4sU 60min 4C	1593110
563	tC	P1_D11_S47	0.00106722320106	0.0016841467445	tC	625047	968063	4sU 60min 4C	1593110
564	tG	P1_D11_S47	0.000170207351833	0.000909377589313	tG	625047	968063	4sU 60min 4C	1593110
565	aC	P1_D12_S48	0.000965093460471	0.000130731182505	aC	678419	1113928	4sU 60min 4C	1792347
566	aG	P1_D12_S48	0.00120310408095	0.00143520827528	aG	678419	1113928	4sU 60min 4C	1792347
567	aT	P1_D12_S48	0.000989912951482	0.000439216753468	aT	678419	1113928	4sU 60min 4C	1792347
568	cA	P1_D12_S48	0.000965395229412	0.000369402076011	cA	678419	1113928	4sU 60min 4C	1792347
569	cG	P1_D12_S48	0.000430978505285	0.00023083273007	cG	678419	1113928	4sU 60min 4C	1792347
570	cT	P1_D12_S48	0.00144349089887	0.00137588456213	cT	678419	1113928	4sU 60min 4C	1792347
571	gA	P1_D12_S48	0.00128160497521	0.00209589586639	gA	678419	1113928	4sU 60min 4C	1792347
572	gC	P1_D12_S48	0.000456181384681	0.000379568505089	gC	678419	1113928	4sU 60min 4C	1792347
573	gT	P1_D12_S48	0.000361627095289	0.000933944382343	gT	678419	1113928	4sU 60min 4C	1792347
574	tA	P1_D12_S48	0.000398303185677	0.000937581826175	tA	678419	1113928	4sU 60min 4C	1792347
575	tC	P1_D12_S48	0.0010585316863	0.00173041683999	tC	678419	1113928	4sU 60min 4C	1792347
576	tG	P1_D12_S48	0.000166731566097	0.000893000566799	tG	678419	1113928	4sU 60min 4C	1792347
577	aC	P1_E01_S49	0.00103402820953	0.0001480429474	aC	628325	1041876	no 4sU	1670201
578	aG	P1_E01_S49	0.0013316424778	0.00164354924175	aG	628325	1041876	no 4sU	1670201
579	aT	P1_E01_S49	0.00106484119047	0.000468436368895	aT	628325	1041876	no 4sU	1670201
580	cA	P1_E01_S49	0.00101724454362	0.000362026195005	cA	628325	1041876	no 4sU	1670201
581	cG	P1_E01_S49	0.000422046331147	0.000236473433765	cG	628325	1041876	no 4sU	1670201
582	cT	P1_E01_S49	0.00145367467984	0.00142418996836	cT	628325	1041876	no 4sU	1670201
583	gA	P1_E01_S49	0.00143315759397	0.00272829485136	gA	628325	1041876	no 4sU	1670201
584	gC	P1_E01_S49	0.000440231330921	0.000413241076558	gC	628325	1041876	no 4sU	1670201
585	gT	P1_E01_S49	0.000380160021027	0.00109792419709	gT	628325	1041876	no 4sU	1670201
586	tA	P1_E01_S49	0.000414750923457	0.00106563932197	tA	628325	1041876	no 4sU	1670201
587	tC	P1_E01_S49	0.00125570698509	0.00197812399308	tC	628325	1041876	no 4sU	1670201
588	tG	P1_E01_S49	0.000193715536745	0.000964848732041	tG	628325	1041876	no 4sU	1670201
589	aC	P1_E02_S50	0.000993349174448	0.000142650387518	aC	565447	1011543	no 4sU	1576990
590	aG	P1_E02_S50	0.00120640357389	0.0016805394281	aG	565447	1011543	no 4sU	1576990
591	aT	P1_E02_S50	0.000962499259285	0.000494260424995	aT	565447	1011543	no 4sU	1576990
592	cA	P1_E02_S50	0.000981419881731	0.000344358164382	cA	565447	1011543	no 4sU	1576990
593	cG	P1_E02_S50	0.000416421625471	0.000234213791157	cG	565447	1011543	no 4sU	1576990
594	cT	P1_E02_S50	0.00148077983192	0.00143198606797	cT	565447	1011543	no 4sU	1576990
595	gA	P1_E02_S50	0.00137132665246	0.00257355090771	gA	565447	1011543	no 4sU	1576990
596	gC	P1_E02_S50	0.000512850341025	0.000392867097907	gC	565447	1011543	no 4sU	1576990
597	gT	P1_E02_S50	0.000406937955743	0.00100358675169	gT	565447	1011543	no 4sU	1576990
598	tA	P1_E02_S50	0.000458311232718	0.000992852127007	tA	565447	1011543	no 4sU	1576990
599	tC	P1_E02_S50	0.00130865326203	0.00189035092077	tC	565447	1011543	no 4sU	1576990
600	tG	P1_E02_S50	0.000209716780442	0.00091079779779	tG	565447	1011543	no 4sU	1576990
601	aC	P1_E03_S51	0.00100359416856	0.000139489269164	aC	564162	1077648	no 4sU	1641810
602	aG	P1_E03_S51	0.00119790534901	0.00179162573356	aG	564162	1077648	no 4sU	1641810
603	aT	P1_E03_S51	0.000944042814708	0.000524156783584	aT	564162	1077648	no 4sU	1641810
604	cA	P1_E03_S51	0.000911916581929	0.000307792527655	cA	564162	1077648	no 4sU	1641810
605	cG	P1_E03_S51	0.00043551611801	0.000227719279961	cG	564162	1077648	no 4sU	1641810
606	cT	P1_E03_S51	0.00140860474394	0.00133006935699	cT	564162	1077648	no 4sU	1641810
607	gA	P1_E03_S51	0.00131041142033	0.00265445880648	gA	564162	1077648	no 4sU	1641810
608	gC	P1_E03_S51	0.000418427997038	0.00035646421681	gC	564162	1077648	no 4sU	1641810
609	gT	P1_E03_S51	0.000350761780002	0.000868656008359	gT	564162	1077648	no 4sU	1641810
610	tA	P1_E03_S51	0.000360220285259	0.000942854769981	tA	564162	1077648	no 4sU	1641810
611	tC	P1_E03_S51	0.00126549041615	0.00195774277485	tC	564162	1077648	no 4sU	1641810
612	tG	P1_E03_S51	0.000158400821007	0.000916768660227	tG	564162	1077648	no 4sU	1641810
613	aC	P1_E04_S52	0.000990942823719	0.000132077002544	aC	670379	1094874	no 4sU	1765253
614	aG	P1_E04_S52	0.00114547537228	0.0013487606951	aG	670379	1094874	no 4sU	1765253
615	aT	P1_E04_S52	0.000942960810119	0.000394452477941	aT	670379	1094874	no 4sU	1765253
616	cA	P1_E04_S52	0.000782605957516	0.000340722409754	cA	670379	1094874	no 4sU	1765253
617	cG	P1_E04_S52	0.000356614360098	0.000237987439202	cG	670379	1094874	no 4sU	1765253
618	cT	P1_E04_S52	0.00135170410719	0.00132818737151	cT	670379	1094874	no 4sU	1765253
619	gA	P1_E04_S52	0.00120621460445	0.00195047455782	gA	670379	1094874	no 4sU	1765253
620	gC	P1_E04_S52	0.000457577607497	0.000354250713401	gC	670379	1094874	no 4sU	1765253
621	gT	P1_E04_S52	0.000322658005125	0.000829398854072	gT	670379	1094874	no 4sU	1765253
622	tA	P1_E04_S52	0.000355467741141	0.000938167616371	tA	670379	1094874	no 4sU	1765253
623	tC	P1_E04_S52	0.000938165314793	0.00164819712131	tC	670379	1094874	no 4sU	1765253
624	tG	P1_E04_S52	0.000140208691606	0.000905549047032	tG	670379	1094874	no 4sU	1765253
625	aC	P1_E05_S53	0.000977938422576	0.000148320334192	aC	464080	757661	4sU 15min 37C	1221741
626	aG	P1_E05_S53	0.00181121726086	0.001476008022	aG	464080	757661	4sU 15min 37C	1221741
627	aT	P1_E05_S53	0.000948654214493	0.000437281963667	aT	464080	757661	4sU 15min 37C	1221741
628	cA	P1_E05_S53	0.000939003897552	0.000375776958893	cA	464080	757661	4sU 15min 37C	1221741
629	cG	P1_E05_S53	0.000413369202302	0.000240112368769	cG	464080	757661	4sU 15min 37C	1221741
630	cT	P1_E05_S53	0.00149267408994	0.00137192377604	cT	464080	757661	4sU 15min 37C	1221741
631	gA	P1_E05_S53	0.00135112980831	0.00242139047699	gA	464080	757661	4sU 15min 37C	1221741
632	gC	P1_E05_S53	0.000491825552099	0.000410340795195	gC	464080	757661	4sU 15min 37C	1221741
633	gT	P1_E05_S53	0.000360989890959	0.00100833007351	gT	464080	757661	4sU 15min 37C	1221741
634	tA	P1_E05_S53	0.000411326446945	0.00102657408316	tA	464080	757661	4sU 15min 37C	1221741
635	tC	P1_E05_S53	0.00119569458151	0.00238152088616	tC	464080	757661	4sU 15min 37C	1221741
636	tG	P1_E05_S53	0.000192362659946	0.000945055712233	tG	464080	757661	4sU 15min 37C	1221741
637	aC	P1_E06_S54	0.00107885625749	0.000147891704538	aC	656852	1061719	4sU 15min 37C	1718571
638	aG	P1_E06_S54	0.00160015138183	0.00151397701976	aG	656852	1061719	4sU 15min 37C	1718571
639	aT	P1_E06_S54	0.00106428851611	0.000510985076772	aT	656852	1061719	4sU 15min 37C	1718571
640	cA	P1_E06_S54	0.00109998151769	0.000311646390407	cA	656852	1061719	4sU 15min 37C	1718571
641	cG	P1_E06_S54	0.000461969178878	0.000248089000919	cG	656852	1061719	4sU 15min 37C	1718571
642	cT	P1_E06_S54	0.00152399277593	0.00141573953877	cT	656852	1061719	4sU 15min 37C	1718571
643	gA	P1_E06_S54	0.00142496341253	0.00233290634447	gA	656852	1061719	4sU 15min 37C	1718571
644	gC	P1_E06_S54	0.000469362208391	0.00044087666113	gC	656852	1061719	4sU 15min 37C	1718571
645	gT	P1_E06_S54	0.000363788527479	0.00111839408331	gT	656852	1061719	4sU 15min 37C	1718571
646	tA	P1_E06_S54	0.000429547713653	0.00112147394005	tA	656852	1061719	4sU 15min 37C	1718571
647	tC	P1_E06_S54	0.00126959151467	0.0022270895651	tC	656852	1061719	4sU 15min 37C	1718571
648	tG	P1_E06_S54	0.000169544705269	0.00107645840668	tG	656852	1061719	4sU 15min 37C	1718571
649	aC	P1_E07_S55	0.000988235378237	0.000139339453458	aC	568325	848183	4sU 15min 37C	1416508
650	aG	P1_E07_S55	0.00177161993917	0.0013680600885	aG	568325	848183	4sU 15min 37C	1416508
651	aT	P1_E07_S55	0.000972952005742	0.00044247920487	aT	568325	848183	4sU 15min 37C	1416508
652	cA	P1_E07_S55	0.00100789106684	0.000371886397402	cA	568325	848183	4sU 15min 37C	1416508
653	cG	P1_E07_S55	0.000398442684895	0.000259762847739	cG	568325	848183	4sU 15min 37C	1416508
654	cT	P1_E07_S55	0.0014570115342	0.00138225965132	cT	568325	848183	4sU 15min 37C	1416508
655	gA	P1_E07_S55	0.00135957718085	0.00217826638896	gA	568325	848183	4sU 15min 37C	1416508
656	gC	P1_E07_S55	0.000473993004037	0.000394594894642	gC	568325	848183	4sU 15min 37C	1416508
657	gT	P1_E07_S55	0.000353972757143	0.00102148189087	gT	568325	848183	4sU 15min 37C	1416508
658	tA	P1_E07_S55	0.000401879743647	0.000951761421338	tA	568325	848183	4sU 15min 37C	1416508
659	tC	P1_E07_S55	0.00105746200622	0.00222818825366	tC	568325	848183	4sU 15min 37C	1416508
660	tG	P1_E07_S55	0.000157353337259	0.000942842722524	tG	568325	848183	4sU 15min 37C	1416508
661	aC	P1_E08_S56	0.000973629090894	0.000134605313629	aC	685068	1140033	4sU 15min 37C	1825101
662	aG	P1_E08_S56	0.00146107465786	0.00158061447166	aG	685068	1140033	4sU 15min 37C	1825101
663	aT	P1_E08_S56	0.000941261398661	0.000486606990846	aT	685068	1140033	4sU 15min 37C	1825101
664	cA	P1_E08_S56	0.000947724856218	0.000360065469653	cA	685068	1140033	4sU 15min 37C	1825101
665	cG	P1_E08_S56	0.000409464125573	0.000223547988024	cG	685068	1140033	4sU 15min 37C	1825101
666	cT	P1_E08_S56	0.00138857004387	0.00135058815099	cT	685068	1140033	4sU 15min 37C	1825101
667	gA	P1_E08_S56	0.00129649380384	0.00249633451134	gA	685068	1140033	4sU 15min 37C	1825101
668	gC	P1_E08_S56	0.00044226613222	0.00039283899219	gC	685068	1140033	4sU 15min 37C	1825101
669	gT	P1_E08_S56	0.00033145083012	0.0009318293897	gT	685068	1140033	4sU 15min 37C	1825101
670	tA	P1_E08_S56	0.000391416247312	0.000948288011058	tA	685068	1140033	4sU 15min 37C	1825101
671	tC	P1_E08_S56	0.00116378944838	0.00214979848938	tC	685068	1140033	4sU 15min 37C	1825101
672	tG	P1_E08_S56	0.00015485370186	0.000898306819401	tG	685068	1140033	4sU 15min 37C	1825101
673	aC	P1_E09_S57	0.000982269196303	0.000144162898291	aC	655164	977426	4sU 60min 4C	1632590
674	aG	P1_E09_S57	0.00131693257522	0.001543173517	aG	655164	977426	4sU 60min 4C	1632590
675	aT	P1_E09_S57	0.000939470898807	0.000542329351021	aT	655164	977426	4sU 60min 4C	1632590
676	cA	P1_E09_S57	0.000877733000174	0.000322807475264	cA	655164	977426	4sU 60min 4C	1632590
677	cG	P1_E09_S57	0.000386616382395	0.000241275987804	cG	655164	977426	4sU 60min 4C	1632590
678	cT	P1_E09_S57	0.00137040160165	0.00134718624824	cT	655164	977426	4sU 60min 4C	1632590
679	gA	P1_E09_S57	0.00138284549389	0.00209078235561	gA	655164	977426	4sU 60min 4C	1632590
680	gC	P1_E09_S57	0.000457301032105	0.000398165433982	gC	655164	977426	4sU 60min 4C	1632590
681	gT	P1_E09_S57	0.000363834719462	0.000906408903677	gT	655164	977426	4sU 60min 4C	1632590
682	tA	P1_E09_S57	0.000398284052117	0.000929115626445	tA	655164	977426	4sU 60min 4C	1632590
683	tC	P1_E09_S57	0.00113262955462	0.00171995224153	tC	655164	977426	4sU 60min 4C	1632590
684	tG	P1_E09_S57	0.000173525322483	0.000943921369571	tG	655164	977426	4sU 60min 4C	1632590
685	aC	P1_E10_S58	0.000933375650797	0.000129553903382	aC	636302	937846	4sU 60min 4C	1574148
686	aG	P1_E10_S58	0.00119350452268	0.00139334435526	aG	636302	937846	4sU 60min 4C	1574148
687	aT	P1_E10_S58	0.000969801611548	0.000449451630617	aT	636302	937846	4sU 60min 4C	1574148
688	cA	P1_E10_S58	0.000910316882252	0.000333253227108	cA	636302	937846	4sU 60min 4C	1574148
689	cG	P1_E10_S58	0.000421348748614	0.000265692053744	cG	636302	937846	4sU 60min 4C	1574148
690	cT	P1_E10_S58	0.00145617982103	0.00131370971604	cT	636302	937846	4sU 60min 4C	1574148
691	gA	P1_E10_S58	0.00127984483031	0.00215932479002	gA	636302	937846	4sU 60min 4C	1574148
692	gC	P1_E10_S58	0.000453217250775	0.00037475378717	gC	636302	937846	4sU 60min 4C	1574148
693	gT	P1_E10_S58	0.000354045413855	0.000952601266189	gT	636302	937846	4sU 60min 4C	1574148
694	tA	P1_E10_S58	0.000383986544833	0.000984467184205	tA	636302	937846	4sU 60min 4C	1574148
695	tC	P1_E10_S58	0.00107543428138	0.00173697085376	tC	636302	937846	4sU 60min 4C	1574148
696	tG	P1_E10_S58	0.000168612624054	0.000920227708345	tG	636302	937846	4sU 60min 4C	1574148
697	aC	P1_E11_S59	0.00100578007876	0.00014580565968	aC	660021	929820	4sU 60min 4C	1589841
698	aG	P1_E11_S59	0.0012358169742	0.00130826717592	aG	660021	929820	4sU 60min 4C	1589841
699	aT	P1_E11_S59	0.000957874857021	0.000420734979042	aT	660021	929820	4sU 60min 4C	1589841
700	cA	P1_E11_S59	0.000964280282037	0.000338921562029	cA	660021	929820	4sU 60min 4C	1589841
701	cG	P1_E11_S59	0.000443021708763	0.000241048173655	cG	660021	929820	4sU 60min 4C	1589841
702	cT	P1_E11_S59	0.00139104270946	0.00135549982262	cT	660021	929820	4sU 60min 4C	1589841
703	gA	P1_E11_S59	0.00133953956529	0.00197806655271	gA	660021	929820	4sU 60min 4C	1589841
704	gC	P1_E11_S59	0.000434992495226	0.000398369495034	gC	660021	929820	4sU 60min 4C	1589841
705	gT	P1_E11_S59	0.00035164797081	0.00104035880951	gT	660021	929820	4sU 60min 4C	1589841
706	tA	P1_E11_S59	0.000380171453677	0.000963477807615	tA	660021	929820	4sU 60min 4C	1589841
707	tC	P1_E11_S59	0.00100916913711	0.00170005001701	tC	660021	929820	4sU 60min 4C	1589841
708	tG	P1_E11_S59	0.000157614268703	0.000957015662049	tG	660021	929820	4sU 60min 4C	1589841
709	aC	P1_E12_S60	0.00102451960405	0.000140075124949	aC	639777	1120206	4sU 60min 4C	1759983
710	aG	P1_E12_S60	0.00124936492298	0.0017468311089	aG	639777	1120206	4sU 60min 4C	1759983
711	aT	P1_E12_S60	0.000994486405255	0.000554391523128	aT	639777	1120206	4sU 60min 4C	1759983
712	cA	P1_E12_S60	0.00093312868688	0.000359708985829	cA	639777	1120206	4sU 60min 4C	1759983
713	cG	P1_E12_S60	0.000407559117225	0.000208658366948	cG	639777	1120206	4sU 60min 4C	1759983
714	cT	P1_E12_S60	0.00146983131809	0.00133006979945	cT	639777	1120206	4sU 60min 4C	1759983
715	gA	P1_E12_S60	0.00132728364025	0.00263819179357	gA	639777	1120206	4sU 60min 4C	1759983
716	gC	P1_E12_S60	0.00044305525938	0.00040359195649	gC	639777	1120206	4sU 60min 4C	1759983
717	gT	P1_E12_S60	0.000390261291557	0.000997712700711	gT	639777	1120206	4sU 60min 4C	1759983
718	tA	P1_E12_S60	0.000423181733231	0.00102684659933	tA	639777	1120206	4sU 60min 4C	1759983
719	tC	P1_E12_S60	0.00141720763679	0.00191308525413	tC	639777	1120206	4sU 60min 4C	1759983
720	tG	P1_E12_S60	0.000216102562001	0.00093594416408	tG	639777	1120206	4sU 60min 4C	1759983
721	aC	P1_F01_S61	0.00103393545696	0.000143634902737	aC	602674	1129431	no 4sU	1732105
722	aG	P1_F01_S61	0.00128882657835	0.00178676621022	aG	602674	1129431	no 4sU	1732105
723	aT	P1_F01_S61	0.00107257357765	0.000498925195089	aT	602674	1129431	no 4sU	1732105
724	cA	P1_F01_S61	0.000988522055987	0.000405649611834	cA	602674	1129431	no 4sU	1732105
725	cG	P1_F01_S61	0.000438914335085	0.000209399817243	cG	602674	1129431	no 4sU	1732105
726	cT	P1_F01_S61	0.00154227136615	0.00144521607655	cT	602674	1129431	no 4sU	1732105
727	gA	P1_F01_S61	0.00139904753797	0.00272178722874	gA	602674	1129431	no 4sU	1732105
728	gC	P1_F01_S61	0.000444281972828	0.000405509054636	gC	602674	1129431	no 4sU	1732105
729	gT	P1_F01_S61	0.000393904643628	0.00102122706553	gT	602674	1129431	no 4sU	1732105
730	tA	P1_F01_S61	0.000451123142325	0.00102374167587	tA	602674	1129431	no 4sU	1732105
731	tC	P1_F01_S61	0.00138479780791	0.00199251767291	tC	602674	1129431	no 4sU	1732105
732	tG	P1_F01_S61	0.000206436548657	0.000944294293145	tG	602674	1129431	no 4sU	1732105
733	aC	P1_F02_S62	0.00100465058717	0.000140985363374	aC	520952	958110	no 4sU	1479062
734	aG	P1_F02_S62	0.00131682510581	0.0016553772425	aG	520952	958110	no 4sU	1479062
735	aT	P1_F02_S62	0.000980354921008	0.000559562148623	aT	520952	958110	no 4sU	1479062
736	cA	P1_F02_S62	0.000985959917572	0.00030070639495	cA	520952	958110	no 4sU	1479062
737	cG	P1_F02_S62	0.000410798296386	0.000225743568532	cG	520952	958110	no 4sU	1479062
738	cT	P1_F02_S62	0.00144967572348	0.0014255478329	cT	520952	958110	no 4sU	1479062
739	gA	P1_F02_S62	0.00137383458395	0.00281770451191	gA	520952	958110	no 4sU	1479062
740	gC	P1_F02_S62	0.000451130666559	0.000385178818746	gC	520952	958110	no 4sU	1479062
741	gT	P1_F02_S62	0.000387828345943	0.00102526967375	gT	520952	958110	no 4sU	1479062
742	tA	P1_F02_S62	0.000467143106801	0.00104979673556	tA	520952	958110	no 4sU	1479062
743	tC	P1_F02_S62	0.00136565961155	0.00214540810454	tC	520952	958110	no 4sU	1479062
744	tG	P1_F02_S62	0.00021155227808	0.000914379035269	tG	520952	958110	no 4sU	1479062
745	aC	P1_F03_S63	0.00103788757286	0.000135913759338	aC	720540	1097420	no 4sU	1817960
746	aG	P1_F03_S63	0.00120269686385	0.00147211196706	aG	720540	1097420	no 4sU	1817960
747	aT	P1_F03_S63	0.00096929969939	0.000451645413564	aT	720540	1097420	no 4sU	1817960
748	cA	P1_F03_S63	0.000914968644106	0.000344732190707	cA	720540	1097420	no 4sU	1817960
749	cG	P1_F03_S63	0.000381752924649	0.000239210199048	cG	720540	1097420	no 4sU	1817960
750	cT	P1_F03_S63	0.00139801429736	0.0013414413534	cT	720540	1097420	no 4sU	1817960
751	gA	P1_F03_S63	0.00132452829577	0.00225279032395	gA	720540	1097420	no 4sU	1817960
752	gC	P1_F03_S63	0.000418406863375	0.00038954009955	gC	720540	1097420	no 4sU	1817960
753	gT	P1_F03_S63	0.000369925611152	0.000963954650086	gT	720540	1097420	no 4sU	1817960
754	tA	P1_F03_S63	0.000392031299715	0.00101208436366	tA	720540	1097420	no 4sU	1817960
755	tC	P1_F03_S63	0.00108995971214	0.00179346201137	tC	720540	1097420	no 4sU	1817960
756	tG	P1_F03_S63	0.000164285532683	0.000913934941769	tG	720540	1097420	no 4sU	1817960
757	aC	P1_F04_S64	0.00101857747404	0.000125677287766	aC	634202	1029924	no 4sU	1664126
758	aG	P1_F04_S64	0.00120250816301	0.00149034914318	aG	634202	1029924	no 4sU	1664126
759	aT	P1_F04_S64	0.000938315372019	0.000483613929205	aT	634202	1029924	no 4sU	1664126
760	cA	P1_F04_S64	0.00085495645342	0.000281346014088	cA	634202	1029924	no 4sU	1664126
761	cG	P1_F04_S64	0.000405275155021	0.000230066742539	cG	634202	1029924	no 4sU	1664126
762	cT	P1_F04_S64	0.0013317236567	0.00128303055748	cT	634202	1029924	no 4sU	1664126
763	gA	P1_F04_S64	0.00122516226107	0.00218425648392	gA	634202	1029924	no 4sU	1664126
764	gC	P1_F04_S64	0.000485183305527	0.000370288319315	gC	634202	1029924	no 4sU	1664126
765	gT	P1_F04_S64	0.000314823441398	0.000827146617915	gT	634202	1029924	no 4sU	1664126
766	tA	P1_F04_S64	0.000383961668339	0.000984732941242	tA	634202	1029924	no 4sU	1664126
767	tC	P1_F04_S64	0.00107207738339	0.00180496115648	tC	634202	1029924	no 4sU	1664126
768	tG	P1_F04_S64	0.000170191253265	0.00091836994945	tG	634202	1029924	no 4sU	1664126
769	aC	P1_F05_S65	0.000991788982699	0.000131022512225	aC	552643	929079	4sU 15min 37C	1481722
770	aG	P1_F05_S65	0.00153773379167	0.0014636113112	aG	552643	929079	4sU 15min 37C	1481722
771	aT	P1_F05_S65	0.00091593002984	0.000475511996138	aT	552643	929079	4sU 15min 37C	1481722
772	cA	P1_F05_S65	0.00086907601546	0.000299548181989	cA	552643	929079	4sU 15min 37C	1481722
773	cG	P1_F05_S65	0.000411366118762	0.000232061983899	cG	552643	929079	4sU 15min 37C	1481722
774	cT	P1_F05_S65	0.00138718903846	0.00130266827204	cT	552643	929079	4sU 15min 37C	1481722
775	gA	P1_F05_S65	0.00133040193547	0.00223784710055	gA	552643	929079	4sU 15min 37C	1481722
776	gC	P1_F05_S65	0.000452472288574	0.000376840630295	gC	552643	929079	4sU 15min 37C	1481722
777	gT	P1_F05_S65	0.00032473502578	0.000875709862378	gT	552643	929079	4sU 15min 37C	1481722
778	tA	P1_F05_S65	0.000406761552657	0.000975879165775	tA	552643	929079	4sU 15min 37C	1481722
779	tC	P1_F05_S65	0.00108385314729	0.00206143008087	tC	552643	929079	4sU 15min 37C	1481722
780	tG	P1_F05_S65	0.000153550957606	0.000937308893416	tG	552643	929079	4sU 15min 37C	1481722
781	aC	P1_F06_S66	0.00097476041689	0.000136412863183	aC	605367	1010834	4sU 15min 37C	1616201
782	aG	P1_F06_S66	0.00144584806822	0.00149790681434	aG	605367	1010834	4sU 15min 37C	1616201
783	aT	P1_F06_S66	0.000993719028801	0.000460932841399	aT	605367	1010834	4sU 15min 37C	1616201
784	cA	P1_F06_S66	0.000996070728773	0.000333415320707	cA	605367	1010834	4sU 15min 37C	1616201
785	cG	P1_F06_S66	0.000431586538961	0.000255800606707	cG	605367	1010834	4sU 15min 37C	1616201
786	cT	P1_F06_S66	0.00147000303415	0.00138596922741	cT	605367	1010834	4sU 15min 37C	1616201
787	gA	P1_F06_S66	0.00130571223551	0.00247142413826	gA	605367	1010834	4sU 15min 37C	1616201
788	gC	P1_F06_S66	0.000421576158502	0.000419134556116	gC	605367	1010834	4sU 15min 37C	1616201
789	gT	P1_F06_S66	0.000359442754441	0.0010131556165	gT	605367	1010834	4sU 15min 37C	1616201
790	tA	P1_F06_S66	0.000406408969546	0.00101298569619	tA	605367	1010834	4sU 15min 37C	1616201
791	tC	P1_F06_S66	0.00121579021529	0.0021770094424	tC	605367	1010834	4sU 15min 37C	1616201
792	tG	P1_F06_S66	0.00018014667008	0.000944671480671	tG	605367	1010834	4sU 15min 37C	1616201
793	aC	P1_F07_S67	0.00100314388766	0.000131575677647	aC	600412	928656	4sU 15min 37C	1529068
794	aG	P1_F07_S67	0.00160470684507	0.00145703479904	aG	600412	928656	4sU 15min 37C	1529068
795	aT	P1_F07_S67	0.000985273153323	0.00044977298988	aT	600412	928656	4sU 15min 37C	1529068
796	cA	P1_F07_S67	0.000986725069135	0.000385489355101	cA	600412	928656	4sU 15min 37C	1529068
797	cG	P1_F07_S67	0.000405035418649	0.000228485212044	cG	600412	928656	4sU 15min 37C	1529068
798	cT	P1_F07_S67	0.00142678593515	0.00137520861002	cT	600412	928656	4sU 15min 37C	1529068
799	gA	P1_F07_S67	0.00130481438922	0.00220633075176	gA	600412	928656	4sU 15min 37C	1529068
800	gC	P1_F07_S67	0.000444438202851	0.000425805080963	gC	600412	928656	4sU 15min 37C	1529068
801	gT	P1_F07_S67	0.00033973087532	0.00102304450146	gT	600412	928656	4sU 15min 37C	1529068
802	tA	P1_F07_S67	0.000389349067078	0.00103567027408	tA	600412	928656	4sU 15min 37C	1529068
803	tC	P1_F07_S67	0.00112444842549	0.00222166425105	tC	600412	928656	4sU 15min 37C	1529068
804	tG	P1_F07_S67	0.000156315610658	0.000966399027416	tG	600412	928656	4sU 15min 37C	1529068
805	aC	P1_F08_S68	0.00103298453366	0.000142305957697	aC	519231	828854	4sU 15min 37C	1348085
806	aG	P1_F08_S68	0.00175533339341	0.00154145232309	aG	519231	828854	4sU 15min 37C	1348085
807	aT	P1_F08_S68	0.000966553707941	0.000482063526899	aT	519231	828854	4sU 15min 37C	1348085
808	cA	P1_F08_S68	0.0010480137479	0.000369275188592	cA	519231	828854	4sU 15min 37C	1348085
809	cG	P1_F08_S68	0.000435708438235	0.000246342199317	cG	519231	828854	4sU 15min 37C	1348085
810	cT	P1_F08_S68	0.00144582491616	0.00144832341377	cT	519231	828854	4sU 15min 37C	1348085
811	gA	P1_F08_S68	0.00139662354308	0.00220133696216	gA	519231	828854	4sU 15min 37C	1348085
812	gC	P1_F08_S68	0.000542660420675	0.000411526584671	gC	519231	828854	4sU 15min 37C	1348085
813	gT	P1_F08_S68	0.000396310474288	0.00106637459902	gT	519231	828854	4sU 15min 37C	1348085
814	tA	P1_F08_S68	0.000437571141557	0.00103931972354	tA	519231	828854	4sU 15min 37C	1348085
815	tC	P1_F08_S68	0.0012112246071	0.00217822981267	tC	519231	828854	4sU 15min 37C	1348085
816	tG	P1_F08_S68	0.000179312500719	0.000931858608848	tG	519231	828854	4sU 15min 37C	1348085
817	aC	P1_F09_S69	0.00106529574935	0.000154700090536	aC	203771	325122	4sU 60min 4C	528893
818	aG	P1_F09_S69	0.00123394480829	0.00151921975874	aG	203771	325122	4sU 60min 4C	528893
819	aT	P1_F09_S69	0.000996494881414	0.000477638292292	aT	203771	325122	4sU 60min 4C	528893
820	cA	P1_F09_S69	0.000969909153063	0.00035426155103	cA	203771	325122	4sU 60min 4C	528893
821	cG	P1_F09_S69	0.000393541413543	0.000225858836347	cG	203771	325122	4sU 60min 4C	528893
822	cT	P1_F09_S69	0.00146486424511	0.00133566179375	cT	203771	325122	4sU 60min 4C	528893
823	gA	P1_F09_S69	0.00128192016102	0.00221456416253	gA	203771	325122	4sU 60min 4C	528893
824	gC	P1_F09_S69	0.000390281564173	0.000396935027137	gC	203771	325122	4sU 60min 4C	528893
825	gT	P1_F09_S69	0.000332315950832	0.0010161295763	gT	203771	325122	4sU 60min 4C	528893
826	tA	P1_F09_S69	0.000416604890406	0.00101539341598	tA	203771	325122	4sU 60min 4C	528893
827	tC	P1_F09_S69	0.00109420954729	0.00175982101364	tC	203771	325122	4sU 60min 4C	528893
828	tG	P1_F09_S69	0.000155605123932	0.000963434020714	tG	203771	325122	4sU 60min 4C	528893
829	aC	P1_F10_S70	0.000931972001065	0.000131882695747	aC	554152	856862	4sU 60min 4C	1411014
830	aG	P1_F10_S70	0.00122240560037	0.00137855252255	aG	554152	856862	4sU 60min 4C	1411014
831	aT	P1_F10_S70	0.00090557727825	0.000431915828572	aT	554152	856862	4sU 60min 4C	1411014
832	cA	P1_F10_S70	0.00089505827404	0.00033952665789	cA	554152	856862	4sU 60min 4C	1411014
833	cG	P1_F10_S70	0.000403164478787	0.000236292201099	cG	554152	856862	4sU 60min 4C	1411014
834	cT	P1_F10_S70	0.00137753040325	0.00143538499636	cT	554152	856862	4sU 60min 4C	1411014
835	gA	P1_F10_S70	0.00134338223446	0.00214371734894	gA	554152	856862	4sU 60min 4C	1411014
836	gC	P1_F10_S70	0.000434393756612	0.000386740017334	gC	554152	856862	4sU 60min 4C	1411014
837	gT	P1_F10_S70	0.000354438504752	0.000951399895612	gT	554152	856862	4sU 60min 4C	1411014
838	tA	P1_F10_S70	0.000397464372209	0.000927783897682	tA	554152	856862	4sU 60min 4C	1411014
839	tC	P1_F10_S70	0.00103325074868	0.00169412630084	tC	554152	856862	4sU 60min 4C	1411014
840	tG	P1_F10_S70	0.000159925463249	0.000895422188473	tG	554152	856862	4sU 60min 4C	1411014
841	aC	P1_F11_S71	0.00105432146893	0.000142194643399	aC	693516	1137943	4sU 60min 4C	1831459
842	aG	P1_F11_S71	0.00124260631922	0.00172064712994	aG	693516	1137943	4sU 60min 4C	1831459
843	aT	P1_F11_S71	0.00099529361567	0.000522046625851	aT	693516	1137943	4sU 60min 4C	1831459
844	cA	P1_F11_S71	0.000968992007451	0.000358621984864	cA	693516	1137943	4sU 60min 4C	1831459
845	cG	P1_F11_S71	0.000430902228649	0.000226237841919	cG	693516	1137943	4sU 60min 4C	1831459
846	cT	P1_F11_S71	0.00147521521729	0.00128506619232	cT	693516	1137943	4sU 60min 4C	1831459
847	gA	P1_F11_S71	0.0013353550722	0.00231833975973	gA	693516	1137943	4sU 60min 4C	1831459
848	gC	P1_F11_S71	0.000427099502952	0.000391505818557	gC	693516	1137943	4sU 60min 4C	1831459
849	gT	P1_F11_S71	0.000353298253315	0.000966840221694	gT	693516	1137943	4sU 60min 4C	1831459
850	tA	P1_F11_S71	0.000415197446259	0.00103651089164	tA	693516	1137943	4sU 60min 4C	1831459
851	tC	P1_F11_S71	0.00124517174369	0.00184626445631	tC	693516	1137943	4sU 60min 4C	1831459
852	tG	P1_F11_S71	0.000174897455414	0.000945253174109	tG	693516	1137943	4sU 60min 4C	1831459
853	aC	P1_F12_S72	0.00108628764957	0.000143924493117	aC	613421	1024430	4sU 60min 4C	1637851
854	aG	P1_F12_S72	0.00129884762902	0.00162206070349	aG	613421	1024430	4sU 60min 4C	1637851
855	aT	P1_F12_S72	0.00100930466056	0.00053462128881	aT	613421	1024430	4sU 60min 4C	1637851
856	cA	P1_F12_S72	0.00101251277063	0.000329724042249	cA	613421	1024430	4sU 60min 4C	1637851
857	cG	P1_F12_S72	0.000424156975191	0.000235233232488	cG	613421	1024430	4sU 60min 4C	1637851
858	cT	P1_F12_S72	0.00144310343043	0.00136928410507	cT	613421	1024430	4sU 60min 4C	1637851
859	gA	P1_F12_S72	0.00137913123376	0.00257835978831	gA	613421	1024430	4sU 60min 4C	1637851
860	gC	P1_F12_S72	0.000437554495604	0.000416646178242	gC	613421	1024430	4sU 60min 4C	1637851
861	gT	P1_F12_S72	0.000385493061522	0.00106944756458	gT	613421	1024430	4sU 60min 4C	1637851
862	tA	P1_F12_S72	0.000439125590077	0.00108403363575	tA	613421	1024430	4sU 60min 4C	1637851
863	tC	P1_F12_S72	0.00128420227237	0.00192311085694	tC	613421	1024430	4sU 60min 4C	1637851
864	tG	P1_F12_S72	0.000202856498868	0.000986175994573	tG	613421	1024430	4sU 60min 4C	1637851
865	aC	P1_G01_S73	0.00109090448664	0.000151308920078	aC	518437	961238	no 4sU	1479675
866	aG	P1_G01_S73	0.00130037170711	0.00181132397823	aG	518437	961238	no 4sU	1479675
867	aT	P1_G01_S73	0.000999879464127	0.000578424392471	aT	518437	961238	no 4sU	1479675
868	cA	P1_G01_S73	0.000993977038225	0.000325408645429	cA	518437	961238	no 4sU	1479675
869	cG	P1_G01_S73	0.000420545741778	0.000213619184651	cG	518437	961238	no 4sU	1479675
870	cT	P1_G01_S73	0.00152333222462	0.00135366562107	cT	518437	961238	no 4sU	1479675
871	gA	P1_G01_S73	0.00138336868894	0.00280522950157	gA	518437	961238	no 4sU	1479675
872	gC	P1_G01_S73	0.000467971063536	0.000404349314699	gC	518437	961238	no 4sU	1479675
873	gT	P1_G01_S73	0.000405870638043	0.00105747052112	gT	518437	961238	no 4sU	1479675
874	tA	P1_G01_S73	0.000490363838313	0.0010909207169	tA	518437	961238	no 4sU	1479675
875	tC	P1_G01_S73	0.00156010331384	0.00205141813209	tC	518437	961238	no 4sU	1479675
876	tG	P1_G01_S73	0.00020960539763	0.000964613671576	tG	518437	961238	no 4sU	1479675
877	aC	P1_G02_S74	0.00103714921361	0.000149967567855	aC	510040	948523	no 4sU	1458563
878	aG	P1_G02_S74	0.00129846299066	0.00178894624322	aG	510040	948523	no 4sU	1458563
879	aT	P1_G02_S74	0.000974429854172	0.000530479462525	aT	510040	948523	no 4sU	1458563
880	cA	P1_G02_S74	0.000937386097079	0.000352613344543	cA	510040	948523	no 4sU	1458563
881	cG	P1_G02_S74	0.00039624240554	0.000216019527337	cG	510040	948523	no 4sU	1458563
882	cT	P1_G02_S74	0.00151374885119	0.00137709573018	cT	510040	948523	no 4sU	1458563
883	gA	P1_G02_S74	0.00130729629896	0.00263783366348	gA	510040	948523	no 4sU	1458563
884	gC	P1_G02_S74	0.000464699716464	0.000389537909589	gC	510040	948523	no 4sU	1458563
885	gT	P1_G02_S74	0.000384224996809	0.000991531670306	gT	510040	948523	no 4sU	1458563
886	tA	P1_G02_S74	0.000425408253699	0.000985774816911	tA	510040	948523	no 4sU	1458563
887	tC	P1_G02_S74	0.00136010941675	0.00205649604764	tC	510040	948523	no 4sU	1458563
888	tG	P1_G02_S74	0.00021498411749	0.000935260016159	tG	510040	948523	no 4sU	1458563
889	aC	P1_G04_S76	0.000864420538985	0.00012461225816	aC	630277	1045376	no 4sU	1675653
890	aG	P1_G04_S76	0.00110004743869	0.00148443857691	aG	630277	1045376	no 4sU	1675653
891	aT	P1_G04_S76	0.000849959972348	0.000434845317392	aT	630277	1045376	no 4sU	1675653
892	cA	P1_G04_S76	0.000673803102944	0.000330670195536	cA	630277	1045376	no 4sU	1675653
893	cG	P1_G04_S76	0.000315548636238	0.000232022852208	cG	630277	1045376	no 4sU	1675653
894	cT	P1_G04_S76	0.00129486268022	0.00115774887515	cT	630277	1045376	no 4sU	1675653
895	gA	P1_G04_S76	0.00117531643382	0.0019134278895	gA	630277	1045376	no 4sU	1675653
896	gC	P1_G04_S76	0.000456302816333	0.000315476007532	gC	630277	1045376	no 4sU	1675653
897	gT	P1_G04_S76	0.000289843390496	0.000690388631087	gT	630277	1045376	no 4sU	1675653
898	tA	P1_G04_S76	0.00036998031924	0.000885255735867	tA	630277	1045376	no 4sU	1675653
899	tC	P1_G04_S76	0.00096595396787	0.00161103228778	tC	630277	1045376	no 4sU	1675653
900	tG	P1_G04_S76	0.000150383027475	0.000846772934678	tG	630277	1045376	no 4sU	1675653
901	aC	P1_G05_S77	0.000908350012721	0.000142413407652	aC	530597	898149	4sU 15min 37C	1428746
902	aG	P1_G05_S77	0.00141595737277	0.00160374049673	aG	530597	898149	4sU 15min 37C	1428746
903	aT	P1_G05_S77	0.000891806899657	0.00051182026237	aT	530597	898149	4sU 15min 37C	1428746
904	cA	P1_G05_S77	0.000746061887111	0.000301866492074	cA	530597	898149	4sU 15min 37C	1428746
905	cG	P1_G05_S77	0.000386349578356	0.000238661825026	cG	530597	898149	4sU 15min 37C	1428746
906	cT	P1_G05_S77	0.00129223508307	0.00120001170132	cT	530597	898149	4sU 15min 37C	1428746
907	gA	P1_G05_S77	0.00123667575702	0.00206997820101	gA	530597	898149	4sU 15min 37C	1428746
908	gC	P1_G05_S77	0.000429968484715	0.000348566004106	gC	530597	898149	4sU 15min 37C	1428746
909	gT	P1_G05_S77	0.000322328831116	0.000791515637734	gT	530597	898149	4sU 15min 37C	1428746
910	tA	P1_G05_S77	0.000335887057146	0.000928700148213	tA	530597	898149	4sU 15min 37C	1428746
911	tC	P1_G05_S77	0.00109219439443	0.00199259417693	tC	530597	898149	4sU 15min 37C	1428746
912	tG	P1_G05_S77	0.000158196605412	0.00082087464143	tG	530597	898149	4sU 15min 37C	1428746
913	aC	P1_G06_S78	0.00101245668163	0.000147179661821	aC	497268	729898	4sU 15min 37C	1227166
914	aG	P1_G06_S78	0.00182603976859	0.0013848555798	aG	497268	729898	4sU 15min 37C	1227166
915	aT	P1_G06_S78	0.0009341744753	0.000447043985711	aT	497268	729898	4sU 15min 37C	1227166
916	cA	P1_G06_S78	0.000956742272969	0.000353628859352	cA	497268	729898	4sU 15min 37C	1227166
917	cG	P1_G06_S78	0.000407036100714	0.00025199169159	cG	497268	729898	4sU 15min 37C	1227166
918	cT	P1_G06_S78	0.00143015798694	0.00141716142799	cT	497268	729898	4sU 15min 37C	1227166
919	gA	P1_G06_S78	0.00133029294874	0.00202159654255	gA	497268	729898	4sU 15min 37C	1227166
920	gC	P1_G06_S78	0.000445758486431	0.000402827355343	gC	497268	729898	4sU 15min 37C	1227166
921	gT	P1_G06_S78	0.000352242720047	0.00097566797866	gT	497268	729898	4sU 15min 37C	1227166
922	tA	P1_G06_S78	0.000406968076207	0.000989447358873	tA	497268	729898	4sU 15min 37C	1227166
923	tC	P1_G06_S78	0.00104217152198	0.00216019499788	tC	497268	729898	4sU 15min 37C	1227166
924	tG	P1_G06_S78	0.000163135977228	0.000911757524772	tG	497268	729898	4sU 15min 37C	1227166
925	aC	P1_G09_S81	0.00102224192431	0.000125896262234	aC	762342	1107781	4sU 60min 4C	1870123
926	aG	P1_G09_S81	0.00122911380006	0.00131110528584	aG	762342	1107781	4sU 60min 4C	1870123
927	aT	P1_G09_S81	0.000995179609286	0.000448468787758	aT	762342	1107781	4sU 60min 4C	1870123
928	cA	P1_G09_S81	0.000959367785595	0.000312633794433	cA	762342	1107781	4sU 60min 4C	1870123
929	cG	P1_G09_S81	0.000411541881858	0.000245879613618	cG	762342	1107781	4sU 60min 4C	1870123
930	cT	P1_G09_S81	0.00143456865136	0.001377820692	cT	762342	1107781	4sU 60min 4C	1870123
931	gA	P1_G09_S81	0.00133707328759	0.00219545260431	gA	762342	1107781	4sU 60min 4C	1870123
932	gC	P1_G09_S81	0.000452163284584	0.000391422909665	gC	762342	1107781	4sU 60min 4C	1870123
933	gT	P1_G09_S81	0.000341650662157	0.000986621766272	gT	762342	1107781	4sU 60min 4C	1870123
934	tA	P1_G09_S81	0.000402564864427	0.00105569688553	tA	762342	1107781	4sU 60min 4C	1870123
935	tC	P1_G09_S81	0.00109009777824	0.00175821900405	tC	762342	1107781	4sU 60min 4C	1870123
936	tG	P1_G09_S81	0.000156542448461	0.000997950753888	tG	762342	1107781	4sU 60min 4C	1870123
937	aC	P1_G10_S82	0.000935561229654	0.000145114030363	aC	557944	839047	4sU 60min 4C	1396991
938	aG	P1_G10_S82	0.00120281213854	0.00138986627492	aG	557944	839047	4sU 60min 4C	1396991
939	aT	P1_G10_S82	0.000937483239616	0.000459829740558	aT	557944	839047	4sU 60min 4C	1396991
940	cA	P1_G10_S82	0.000950087689378	0.000324907550289	cA	557944	839047	4sU 60min 4C	1396991
941	cG	P1_G10_S82	0.000386341012791	0.000245449761077	cG	557944	839047	4sU 60min 4C	1396991
942	cT	P1_G10_S82	0.00138177821692	0.00130529131591	cT	557944	839047	4sU 60min 4C	1396991
943	gA	P1_G10_S82	0.00130973795303	0.00219798039193	gA	557944	839047	4sU 60min 4C	1396991
944	gC	P1_G10_S82	0.000472393471297	0.000373945366089	gC	557944	839047	4sU 60min 4C	1396991
945	gT	P1_G10_S82	0.00035092717433	0.000963316603667	gT	557944	839047	4sU 60min 4C	1396991
946	tA	P1_G10_S82	0.000406348147723	0.000936365483057	tA	557944	839047	4sU 60min 4C	1396991
947	tC	P1_G10_S82	0.00109286766708	0.00176571776805	tC	557944	839047	4sU 60min 4C	1396991
948	tG	P1_G10_S82	0.000162660582912	0.000904198574698	tG	557944	839047	4sU 60min 4C	1396991
949	aC	P1_G12_S84	0.00108844884197	0.000143671538315	aC	606085	1033625	4sU 60min 4C	1639710
950	aG	P1_G12_S84	0.00132182735118	0.00164358295339	aG	606085	1033625	4sU 60min 4C	1639710
951	aT	P1_G12_S84	0.00101195774092	0.000560853735082	aT	606085	1033625	4sU 60min 4C	1639710
952	cA	P1_G12_S84	0.000991629626476	0.000341822930925	cA	606085	1033625	4sU 60min 4C	1639710
953	cG	P1_G12_S84	0.000436014968557	0.000261296824186	cG	606085	1033625	4sU 60min 4C	1639710
954	cT	P1_G12_S84	0.00148248865148	0.00138450544473	cT	606085	1033625	4sU 60min 4C	1639710
955	gA	P1_G12_S84	0.00137854422515	0.00254525041428	gA	606085	1033625	4sU 60min 4C	1639710
956	gC	P1_G12_S84	0.000455361693029	0.000388008664044	gC	606085	1033625	4sU 60min 4C	1639710
957	gT	P1_G12_S84	0.000384726373038	0.00101933294791	gT	606085	1033625	4sU 60min 4C	1639710
958	tA	P1_G12_S84	0.00042695703491	0.00103469030846	tA	606085	1033625	4sU 60min 4C	1639710
959	tC	P1_G12_S84	0.00129339325127	0.00184505219433	tC	606085	1033625	4sU 60min 4C	1639710
960	tG	P1_G12_S84	0.000192006246946	0.000981113944063	tG	606085	1033625	4sU 60min 4C	1639710
961	aC	P1_H01_S85	0.000999926271816	0.000139337040782	aC	514150	934561	no 4sU	1448711
962	aG	P1_H01_S85	0.00118248664239	0.00167433109585	aG	514150	934561	no 4sU	1448711
963	aT	P1_H01_S85	0.000961595438787	0.000468219162181	aT	514150	934561	no 4sU	1448711
964	cA	P1_H01_S85	0.000972791519314	0.000385971340475	cA	514150	934561	no 4sU	1448711
965	cG	P1_H01_S85	0.000418502781281	0.000248262092352	cG	514150	934561	no 4sU	1448711
966	cT	P1_H01_S85	0.00146430484016	0.00140524169988	cT	514150	934561	no 4sU	1448711
967	gA	P1_H01_S85	0.00130071118318	0.00257510480542	gA	514150	934561	no 4sU	1448711
968	gC	P1_H01_S85	0.000550310213433	0.000379033258446	gC	514150	934561	no 4sU	1448711
969	gT	P1_H01_S85	0.000392299149505	0.000992450527999	gT	514150	934561	no 4sU	1448711
970	tA	P1_H01_S85	0.000417724040422	0.00101673929997	tA	514150	934561	no 4sU	1448711
971	tC	P1_H01_S85	0.00124369119361	0.00187349995163	tC	514150	934561	no 4sU	1448711
972	tG	P1_H01_S85	0.000182484389793	0.000946805451931	tG	514150	934561	no 4sU	1448711
973	aC	P1_H02_S86	0.000972792954695	0.000173839639678	aC	512069	830391	no 4sU	1342460
974	aG	P1_H02_S86	0.00116124028196	0.00156686947958	aG	512069	830391	no 4sU	1342460
975	aT	P1_H02_S86	0.000906270346876	0.000453568930005	aT	512069	830391	no 4sU	1342460
976	cA	P1_H02_S86	0.000925312766864	0.000335396898175	cA	512069	830391	no 4sU	1342460
977	cG	P1_H02_S86	0.000425643872757	0.000240383422623	cG	512069	830391	no 4sU	1342460
978	cT	P1_H02_S86	0.00140368831899	0.00140247131592	cT	512069	830391	no 4sU	1342460
979	gA	P1_H02_S86	0.00134464681973	0.00221645190624	gA	512069	830391	no 4sU	1342460
980	gC	P1_H02_S86	0.000488232001707	0.000402068342174	gC	512069	830391	no 4sU	1342460
981	gT	P1_H02_S86	0.00038305404408	0.000959407938823	gT	512069	830391	no 4sU	1342460
982	tA	P1_H02_S86	0.000411326260248	0.000947931051554	tA	512069	830391	no 4sU	1342460
983	tC	P1_H02_S86	0.00117964553938	0.00172653643162	tC	512069	830391	no 4sU	1342460
984	tG	P1_H02_S86	0.000199568357832	0.000892889072659	tG	512069	830391	no 4sU	1342460
985	aC	P1_H03_S87	0.000934127553565	0.000126953026524	aC	609724	967131	no 4sU	1576855
986	aG	P1_H03_S87	0.0011617048943	0.00152871611819	aG	609724	967131	no 4sU	1576855
987	aT	P1_H03_S87	0.000898610675683	0.00045235042422	aT	609724	967131	no 4sU	1576855
988	cA	P1_H03_S87	0.000798479805076	0.000314727935249	cA	609724	967131	no 4sU	1576855
989	cG	P1_H03_S87	0.000394007645449	0.000248932768808	cG	609724	967131	no 4sU	1576855
990	cT	P1_H03_S87	0.00139346218265	0.00126759948304	cT	609724	967131	no 4sU	1576855
991	gA	P1_H03_S87	0.0012349082478	0.00205078515283	gA	609724	967131	no 4sU	1576855
992	gC	P1_H03_S87	0.000477846580145	0.000390783284268	gC	609724	967131	no 4sU	1576855
993	gT	P1_H03_S87	0.000334452213322	0.000815444157691	gT	609724	967131	no 4sU	1576855
994	tA	P1_H03_S87	0.000380244580106	0.000906505165624	tA	609724	967131	no 4sU	1576855
995	tC	P1_H03_S87	0.00107360374976	0.00166069989337	tC	609724	967131	no 4sU	1576855
996	tG	P1_H03_S87	0.000151399553181	0.000890197955801	tG	609724	967131	no 4sU	1576855
997	aC	P1_H04_S88	0.000431324094509	6.6045636687e-05	aC	123219	488260	no 4sU	611479
998	aG	P1_H04_S88	0.00128138990037	0.00289536157065	aG	123219	488260	no 4sU	611479
999	aT	P1_H04_S88	0.000586339054962	0.000976081021508	aT	123219	488260	no 4sU	611479
1000	cA	P1_H04_S88	0.000501465339193	0.0002230884125	cA	123219	488260	no 4sU	611479
1001	cG	P1_H04_S88	0.000342000170798	0.000164914639862	cG	123219	488260	no 4sU	611479
1002	cT	P1_H04_S88	0.000738234688207	0.000842185442403	cT	123219	488260	no 4sU	611479
1003	gA	P1_H04_S88	0.000889941429334	0.00180324553955	gA	123219	488260	no 4sU	611479
1004	gC	P1_H04_S88	0.000474518696212	0.000274377046573	gC	123219	488260	no 4sU	611479
1005	gT	P1_H04_S88	0.000309049999562	0.000443319626853	gT	123219	488260	no 4sU	611479
1006	tA	P1_H04_S88	0.000629812188483	0.000836285999388	tA	123219	488260	no 4sU	611479
1007	tC	P1_H04_S88	0.00266861508866	0.00189254127652	tC	123219	488260	no 4sU	611479
1008	tG	P1_H04_S88	0.000536101462553	0.000502126961955	tG	123219	488260	no 4sU	611479
1009	aC	P1_H05_S89	0.000798648727586	0.000137038518594	aC	511857	848512	4sU 15min 37C	1360369
1010	aG	P1_H05_S89	0.00157717170359	0.0015315082783	aG	511857	848512	4sU 15min 37C	1360369
1011	aT	P1_H05_S89	0.00085244829768	0.000456903307256	aT	511857	848512	4sU 15min 37C	1360369
1012	cA	P1_H05_S89	0.000702516690001	0.000326907163933	cA	511857	848512	4sU 15min 37C	1360369
1013	cG	P1_H05_S89	0.000336276297451	0.00024484895855	cG	511857	848512	4sU 15min 37C	1360369
1014	cT	P1_H05_S89	0.00129128289068	0.00119441749677	cT	511857	848512	4sU 15min 37C	1360369
1015	gA	P1_H05_S89	0.00122270573246	0.00187366191496	gA	511857	848512	4sU 15min 37C	1360369
1016	gC	P1_H05_S89	0.000453566594753	0.000333026034087	gC	511857	848512	4sU 15min 37C	1360369
1017	gT	P1_H05_S89	0.000315082333183	0.00065180455768	gT	511857	848512	4sU 15min 37C	1360369
1018	tA	P1_H05_S89	0.000350930480747	0.00081873662612	tA	511857	848512	4sU 15min 37C	1360369
1019	tC	P1_H05_S89	0.000968804077984	0.00178659895406	tC	511857	848512	4sU 15min 37C	1360369
1020	tG	P1_H05_S89	0.000171719984442	0.000814836701166	tG	511857	848512	4sU 15min 37C	1360369
1021	aC	P1_H06_S90	0.000913420866938	0.000138300284058	aC	562266	924961	4sU 15min 37C	1487227
1022	aG	P1_H06_S90	0.0015089257006	0.0014916213367	aG	562266	924961	4sU 15min 37C	1487227
1023	aT	P1_H06_S90	0.000903474688422	0.000450231594752	aT	562266	924961	4sU 15min 37C	1487227
1024	cA	P1_H06_S90	0.000933589371331	0.000366023933358	cA	562266	924961	4sU 15min 37C	1487227
1025	cG	P1_H06_S90	0.000400284470053	0.000232678931088	cG	562266	924961	4sU 15min 37C	1487227
1026	cT	P1_H06_S90	0.00139462493488	0.00135390465418	cT	562266	924961	4sU 15min 37C	1487227
1027	gA	P1_H06_S90	0.00130961708385	0.00230731133048	gA	562266	924961	4sU 15min 37C	1487227
1028	gC	P1_H06_S90	0.000496193739731	0.000387473314195	gC	562266	924961	4sU 15min 37C	1487227
1029	gT	P1_H06_S90	0.000345718670799	0.000951154730797	gT	562266	924961	4sU 15min 37C	1487227
1030	tA	P1_H06_S90	0.000381402707719	0.000927292279782	tA	562266	924961	4sU 15min 37C	1487227
1031	tC	P1_H06_S90	0.00114713009072	0.0021331252591	tC	562266	924961	4sU 15min 37C	1487227
1032	tG	P1_H06_S90	0.000150567269924	0.000860902570939	tG	562266	924961	4sU 15min 37C	1487227
1033	aC	P1_H07_S91	0.000938821160606	0.00013404984779	aC	605252	957767	4sU 15min 37C	1563019
1034	aG	P1_H07_S91	0.0015701523966	0.00137781428135	aG	605252	957767	4sU 15min 37C	1563019
1035	aT	P1_H07_S91	0.000931190513445	0.000438795575991	aT	605252	957767	4sU 15min 37C	1563019
1036	cA	P1_H07_S91	0.000987471720238	0.000302423965712	cA	605252	957767	4sU 15min 37C	1563019
1037	cG	P1_H07_S91	0.000398700629983	0.000230110303615	cG	605252	957767	4sU 15min 37C	1563019
1038	cT	P1_H07_S91	0.00147801911745	0.00135438197864	cT	605252	957767	4sU 15min 37C	1563019
1039	gA	P1_H07_S91	0.00135397156843	0.00237139231218	gA	605252	957767	4sU 15min 37C	1563019
1040	gC	P1_H07_S91	0.000449490034606	0.00036743949896	gC	605252	957767	4sU 15min 37C	1563019
1041	gT	P1_H07_S91	0.000352806887997	0.000979973035625	gT	605252	957767	4sU 15min 37C	1563019
1042	tA	P1_H07_S91	0.000414384626466	0.000975781116012	tA	605252	957767	4sU 15min 37C	1563019
1043	tC	P1_H07_S91	0.00121188558805	0.00211578349545	tC	605252	957767	4sU 15min 37C	1563019
1044	tG	P1_H07_S91	0.000179473611078	0.000926724428112	tG	605252	957767	4sU 15min 37C	1563019
1045	aC	P1_H08_S92	0.00108084239802	0.000142100162399	aC	559816	995609	4sU 15min 37C	1555425
1046	aG	P1_H08_S92	0.00162277763137	0.00156273472107	aG	559816	995609	4sU 15min 37C	1555425
1047	aT	P1_H08_S92	0.00101164212254	0.000498933537593	aT	559816	995609	4sU 15min 37C	1555425
1048	cA	P1_H08_S92	0.000988381956531	0.000349364446178	cA	559816	995609	4sU 15min 37C	1555425
1049	cG	P1_H08_S92	0.000418161596994	0.000226186809859	cG	559816	995609	4sU 15min 37C	1555425
1050	cT	P1_H08_S92	0.00148718077609	0.00141823741303	cT	559816	995609	4sU 15min 37C	1555425
1051	gA	P1_H08_S92	0.00139984820896	0.00258757335098	gA	559816	995609	4sU 15min 37C	1555425
1052	gC	P1_H08_S92	0.000460464682459	0.000392888852447	gC	559816	995609	4sU 15min 37C	1555425
1053	gT	P1_H08_S92	0.000370194928196	0.00102197993741	gT	559816	995609	4sU 15min 37C	1555425
1054	tA	P1_H08_S92	0.00045326548824	0.00111294295953	tA	559816	995609	4sU 15min 37C	1555425
1055	tC	P1_H08_S92	0.00119302653075	0.00217910408673	tC	559816	995609	4sU 15min 37C	1555425
1056	tG	P1_H08_S92	0.000184379181657	0.000977930380185	tG	559816	995609	4sU 15min 37C	1555425
1057	aC	P1_H09_S93	0.000952217600295	0.000131737175008	aC	565803	959823	4sU 60min 4C	1525626
1058	aG	P1_H09_S93	0.00121358950418	0.00158370167469	aG	565803	959823	4sU 60min 4C	1525626
1059	aT	P1_H09_S93	0.000878465032783	0.000459128803215	aT	565803	959823	4sU 60min 4C	1525626
1060	cA	P1_H09_S93	0.000913968002569	0.000349351501148	cA	565803	959823	4sU 60min 4C	1525626
1061	cG	P1_H09_S93	0.000396310696592	0.000218993022825	cG	565803	959823	4sU 60min 4C	1525626
1062	cT	P1_H09_S93	0.00145890793549	0.00133389802797	cT	565803	959823	4sU 60min 4C	1525626
1063	gA	P1_H09_S93	0.00130193983574	0.00245518471064	gA	565803	959823	4sU 60min 4C	1525626
1064	gC	P1_H09_S93	0.000494671603698	0.00037478496198	gC	565803	959823	4sU 60min 4C	1525626
1065	gT	P1_H09_S93	0.000364259173843	0.000916026614949	gT	565803	959823	4sU 60min 4C	1525626
1066	tA	P1_H09_S93	0.000382674633983	0.000950006561109	tA	565803	959823	4sU 60min 4C	1525626
1067	tC	P1_H09_S93	0.0011508370592	0.00179996588444	tC	565803	959823	4sU 60min 4C	1525626
1068	tG	P1_H09_S93	0.000153530188417	0.000847527235788	tG	565803	959823	4sU 60min 4C	1525626
1069	aC	P1_H10_S94	0.0010021324082	0.000141888930651	aC	359352	758581	4sU 60min 4C	1117933
1070	aG	P1_H10_S94	0.00126538040259	0.00186018545869	aG	359352	758581	4sU 60min 4C	1117933
1071	aT	P1_H10_S94	0.00101150875339	0.000590416577852	aT	359352	758581	4sU 60min 4C	1117933
1072	cA	P1_H10_S94	0.000941994073234	0.000325847231467	cA	359352	758581	4sU 60min 4C	1117933
1073	cG	P1_H10_S94	0.000437331379759	0.000204451759704	cG	359352	758581	4sU 60min 4C	1117933
1074	cT	P1_H10_S94	0.00143360931118	0.00136380001364	cT	359352	758581	4sU 60min 4C	1117933
1075	gA	P1_H10_S94	0.00138434720869	0.00314913393357	gA	359352	758581	4sU 60min 4C	1117933
1076	gC	P1_H10_S94	0.000475982446209	0.000379308468244	gC	359352	758581	4sU 60min 4C	1117933
1077	gT	P1_H10_S94	0.000356728335862	0.000966836172414	gT	359352	758581	4sU 60min 4C	1117933
1078	tA	P1_H10_S94	0.000373113234213	0.00101281926207	tA	359352	758581	4sU 60min 4C	1117933
1079	tC	P1_H10_S94	0.00147742199373	0.00213307382119	tC	359352	758581	4sU 60min 4C	1117933
1080	tG	P1_H10_S94	0.000163744168027	0.000900552218848	tG	359352	758581	4sU 60min 4C	1117933
1081	aC	P1_H11_S95	0.000990314503341	0.000128959598419	aC	527514	934878	4sU 60min 4C	1462392
1082	aG	P1_H11_S95	0.0011933697796	0.0017598592695	aG	527514	934878	4sU 60min 4C	1462392
1083	aT	P1_H11_S95	0.00101441231627	0.000553210953247	aT	527514	934878	4sU 60min 4C	1462392
1084	cA	P1_H11_S95	0.000908312074208	0.000343969143139	cA	527514	934878	4sU 60min 4C	1462392
1085	cG	P1_H11_S95	0.000409792024797	0.000221537420655	cG	527514	934878	4sU 60min 4C	1462392
1086	cT	P1_H11_S95	0.0014399134365	0.00130823110205	cT	527514	934878	4sU 60min 4C	1462392
1087	gA	P1_H11_S95	0.00130863057998	0.00234852795798	gA	527514	934878	4sU 60min 4C	1462392
1088	gC	P1_H11_S95	0.000501983886306	0.000382442168216	gC	527514	934878	4sU 60min 4C	1462392
1089	gT	P1_H11_S95	0.000391592010397	0.000899851578015	gT	527514	934878	4sU 60min 4C	1462392
1090	tA	P1_H11_S95	0.000412360275241	0.000942022210708	tA	527514	934878	4sU 60min 4C	1462392
1091	tC	P1_H11_S95	0.00123132058241	0.00179430097294	tC	527514	934878	4sU 60min 4C	1462392
1092	tG	P1_H11_S95	0.000176281731855	0.000918847953128	tG	527514	934878	4sU 60min 4C	1462392
1093	aC	P1_H12_S96	0.000942485182262	0.000146135305822	aC	456153	763193	4sU 60min 4C	1219346
1094	aG	P1_H12_S96	0.00122348911542	0.00158332236969	aG	456153	763193	4sU 60min 4C	1219346
1095	aT	P1_H12_S96	0.00095789183414	0.000488716759315	aT	456153	763193	4sU 60min 4C	1219346
1096	cA	P1_H12_S96	0.000968498189527	0.000323388188825	cA	456153	763193	4sU 60min 4C	1219346
1097	cG	P1_H12_S96	0.000394424129441	0.000225993500377	cG	456153	763193	4sU 60min 4C	1219346
1098	cT	P1_H12_S96	0.0014093769962	0.00130613623633	cT	456153	763193	4sU 60min 4C	1219346
1099	gA	P1_H12_S96	0.0012946313619	0.00228562320002	gA	456153	763193	4sU 60min 4C	1219346
1100	gC	P1_H12_S96	0.000479167694501	0.000386351054732	gC	456153	763193	4sU 60min 4C	1219346
1101	gT	P1_H12_S96	0.000353597373431	0.000970185744042	gT	456153	763193	4sU 60min 4C	1219346
1102	tA	P1_H12_S96	0.000411699840112	0.000993726344981	tA	456153	763193	4sU 60min 4C	1219346
1103	tC	P1_H12_S96	0.00112779194911	0.00171736189998	tC	456153	763193	4sU 60min 4C	1219346
1104	tG	P1_H12_S96	0.000176473144368	0.000896562914637	tG	456153	763193	4sU 60min 4C	1219346
1105	aC	P2_A01_S97	0.00106666024367	0.00016499181546	aC	473889	1137624	no 4sU	1611513
1106	aG	P2_A01_S97	0.00138327048588	0.00224397464385	aG	473889	1137624	no 4sU	1611513
1107	aT	P2_A01_S97	0.000961085978758	0.00066309284679	aT	473889	1137624	no 4sU	1611513
1108	cA	P2_A01_S97	0.000996541875838	0.000348734266803	cA	473889	1137624	no 4sU	1611513
1109	cG	P2_A01_S97	0.000437177966802	0.000212277057016	cG	473889	1137624	no 4sU	1611513
1110	cT	P2_A01_S97	0.00149266920073	0.00148098657637	cT	473889	1137624	no 4sU	1611513
1111	gA	P2_A01_S97	0.0013526607764	0.00326378636588	gA	473889	1137624	no 4sU	1611513
1112	gC	P2_A01_S97	0.000430010243163	0.000367484815668	gC	473889	1137624	no 4sU	1611513
1113	gT	P2_A01_S97	0.00042556313924	0.000958324677352	gT	473889	1137624	no 4sU	1611513
1114	tA	P2_A01_S97	0.000498103873412	0.00105319588089	tA	473889	1137624	no 4sU	1611513
1115	tC	P2_A01_S97	0.00179847559679	0.00234674505005	tC	473889	1137624	no 4sU	1611513
1116	tG	P2_A01_S97	0.000255652808398	0.0010393629473	tG	473889	1137624	no 4sU	1611513
1117	aC	P2_A02_S98	0.00105186083452	0.000160466662678	aC	532198	1112580	no 4sU	1644778
1118	aG	P2_A02_S98	0.00132229208579	0.0019167769044	aG	532198	1112580	no 4sU	1644778
1119	aT	P2_A02_S98	0.00100711321741	0.000626839268042	aT	532198	1112580	no 4sU	1644778
1120	cA	P2_A02_S98	0.000940464063396	0.000339345091796	cA	532198	1112580	no 4sU	1644778
1121	cG	P2_A02_S98	0.000410525150529	0.000228580627991	cG	532198	1112580	no 4sU	1644778
1122	cT	P2_A02_S98	0.00148471111175	0.00144833291087	cT	532198	1112580	no 4sU	1644778
1123	gA	P2_A02_S98	0.00132342792467	0.00274762341159	gA	532198	1112580	no 4sU	1644778
1124	gC	P2_A02_S98	0.000447985598768	0.000376124927021	gC	532198	1112580	no 4sU	1644778
1125	gT	P2_A02_S98	0.000410007186246	0.000982806153456	gT	532198	1112580	no 4sU	1644778
1126	tA	P2_A02_S98	0.000435043263649	0.0010370596813	tA	532198	1112580	no 4sU	1644778
1127	tC	P2_A02_S98	0.00139821008688	0.00203638072582	tC	532198	1112580	no 4sU	1644778
1128	tG	P2_A02_S98	0.000194183183481	0.000951868472934	tG	532198	1112580	no 4sU	1644778
1129	aC	P2_A03_S99	0.00108977752022	0.000162477531342	aC	581641	1005615	no 4sU	1587256
1130	aG	P2_A03_S99	0.00133859492562	0.00173315407945	aG	581641	1005615	no 4sU	1587256
1131	aT	P2_A03_S99	0.0010601436876	0.000515070991716	aT	581641	1005615	no 4sU	1587256
1132	cA	P2_A03_S99	0.00105388862285	0.000396717232517	cA	581641	1005615	no 4sU	1587256
1133	cG	P2_A03_S99	0.000465457684228	0.000237035030391	cG	581641	1005615	no 4sU	1587256
1134	cT	P2_A03_S99	0.00148360965273	0.00138504836905	cT	581641	1005615	no 4sU	1587256
1135	gA	P2_A03_S99	0.00133840809599	0.0025628754317	gA	581641	1005615	no 4sU	1587256
1136	gC	P2_A03_S99	0.000540318763084	0.000444050897393	gC	581641	1005615	no 4sU	1587256
1137	gT	P2_A03_S99	0.000387696931354	0.0010826402505	gT	581641	1005615	no 4sU	1587256
1138	tA	P2_A03_S99	0.000458357411425	0.00107929463954	tA	581641	1005615	no 4sU	1587256
1139	tC	P2_A03_S99	0.00132030418493	0.00199820439834	tC	581641	1005615	no 4sU	1587256
1140	tG	P2_A03_S99	0.000201207580972	0.00102343386393	tG	581641	1005615	no 4sU	1587256
1141	aC	P2_A04_S100	0.00112638493672	0.000140196967659	aC	663314	1021995	no 4sU	1685309
1142	aG	P2_A04_S100	0.00132618112133	0.00135670530588	aG	663314	1021995	no 4sU	1685309
1143	aT	P2_A04_S100	0.00105957929984	0.000436390302183	aT	663314	1021995	no 4sU	1685309
1144	cA	P2_A04_S100	0.00108696388097	0.000398052523931	cA	663314	1021995	no 4sU	1685309
1145	cG	P2_A04_S100	0.000452251707	0.000237138835588	cG	663314	1021995	no 4sU	1685309
1146	cT	P2_A04_S100	0.00145522720956	0.00142261460336	cT	663314	1021995	no 4sU	1685309
1147	gA	P2_A04_S100	0.00138830827097	0.00224730616798	gA	663314	1021995	no 4sU	1685309
1148	gC	P2_A04_S100	0.000425344979451	0.000408465433675	gC	663314	1021995	no 4sU	1685309
1149	gT	P2_A04_S100	0.000409728359523	0.00108820465263	gT	663314	1021995	no 4sU	1685309
1150	tA	P2_A04_S100	0.00041051013751	0.0010117771523	tA	663314	1021995	no 4sU	1685309
1151	tC	P2_A04_S100	0.00105985326666	0.00175384022948	tC	663314	1021995	no 4sU	1685309
1152	tG	P2_A04_S100	0.000163956408718	0.000998009364166	tG	663314	1021995	no 4sU	1685309
1153	aC	P2_A05_S101	0.00111403987512	0.000150925630013	aC	709980	1372550	4sU 15min 37C	2082530
1154	aG	P2_A05_S101	0.0019423544973	0.00193043578035	aG	709980	1372550	4sU 15min 37C	2082530
1155	aT	P2_A05_S101	0.00112031717235	0.000588570907728	aT	709980	1372550	4sU 15min 37C	2082530
1156	cA	P2_A05_S101	0.00109675743411	0.000342062680909	cA	709980	1372550	4sU 15min 37C	2082530
1157	cG	P2_A05_S101	0.00045190392712	0.000214396203381	cG	709980	1372550	4sU 15min 37C	2082530
1158	cT	P2_A05_S101	0.00158623833276	0.00149234526891	cT	709980	1372550	4sU 15min 37C	2082530
1159	gA	P2_A05_S101	0.00138585103805	0.00308586995947	gA	709980	1372550	4sU 15min 37C	2082530
1160	gC	P2_A05_S101	0.000461631639682	0.000403591333176	gC	709980	1372550	4sU 15min 37C	2082530
1161	gT	P2_A05_S101	0.000413825689423	0.00114721475983	gT	709980	1372550	4sU 15min 37C	2082530
1162	tA	P2_A05_S101	0.000470155434675	0.00111183394618	tA	709980	1372550	4sU 15min 37C	2082530
1163	tC	P2_A05_S101	0.00153107286758	0.00274563708312	tC	709980	1372550	4sU 15min 37C	2082530
1164	tG	P2_A05_S101	0.00021307837508	0.00102446688955	tG	709980	1372550	4sU 15min 37C	2082530
1165	aC	P2_A06_S102	0.00110060974473	0.000141524899114	aC	759807	1280069	4sU 15min 37C	2039876
1166	aG	P2_A06_S102	0.00153262104975	0.00151189048507	aG	759807	1280069	4sU 15min 37C	2039876
1167	aT	P2_A06_S102	0.00109421549784	0.000465930777983	aT	759807	1280069	4sU 15min 37C	2039876
1168	cA	P2_A06_S102	0.00104780341072	0.000328590969883	cA	759807	1280069	4sU 15min 37C	2039876
1169	cG	P2_A06_S102	0.000470050515323	0.000233603911869	cG	759807	1280069	4sU 15min 37C	2039876
1170	cT	P2_A06_S102	0.00156206697696	0.00139650076882	cT	759807	1280069	4sU 15min 37C	2039876
1171	gA	P2_A06_S102	0.00135426161674	0.00247928195677	gA	759807	1280069	4sU 15min 37C	2039876
1172	gC	P2_A06_S102	0.000451096067726	0.000420653162312	gC	759807	1280069	4sU 15min 37C	2039876
1173	gT	P2_A06_S102	0.00036113643113	0.00106332476083	gT	759807	1280069	4sU 15min 37C	2039876
1174	tA	P2_A06_S102	0.000419689345832	0.00110217598462	tA	759807	1280069	4sU 15min 37C	2039876
1175	tC	P2_A06_S102	0.00118520373145	0.00227419331588	tC	759807	1280069	4sU 15min 37C	2039876
1176	tG	P2_A06_S102	0.000168996438149	0.00108167096292	tG	759807	1280069	4sU 15min 37C	2039876
1177	aC	P2_A07_S103	0.00102413145101	0.00015908334999	aC	648457	1453179	4sU 15min 37C	2101636
1178	aG	P2_A07_S103	0.00155735889339	0.00181327526187	aG	648457	1453179	4sU 15min 37C	2101636
1179	aT	P2_A07_S103	0.00108542471008	0.000531642059463	aT	648457	1453179	4sU 15min 37C	2101636
1180	cA	P2_A07_S103	0.000886024600751	0.0003766271704	cA	648457	1453179	4sU 15min 37C	2101636
1181	cG	P2_A07_S103	0.000452880513908	0.000206103453933	cG	648457	1453179	4sU 15min 37C	2101636
1182	cT	P2_A07_S103	0.00147054003446	0.00143617664242	cT	648457	1453179	4sU 15min 37C	2101636
1183	gA	P2_A07_S103	0.00133545317071	0.00287354008011	gA	648457	1453179	4sU 15min 37C	2101636
1184	gC	P2_A07_S103	0.000494982089026	0.000382330231456	gC	648457	1453179	4sU 15min 37C	2101636
1185	gT	P2_A07_S103	0.000417508239455	0.000999772697353	gT	648457	1453179	4sU 15min 37C	2101636
1186	tA	P2_A07_S103	0.000461329900134	0.00105792593189	tA	648457	1453179	4sU 15min 37C	2101636
1187	tC	P2_A07_S103	0.00137118340061	0.00241757827806	tC	648457	1453179	4sU 15min 37C	2101636
1188	tG	P2_A07_S103	0.000231801603894	0.000988606411742	tG	648457	1453179	4sU 15min 37C	2101636
1189	aC	P2_A08_S104	0.00102154339541	0.000141804015569	aC	524555	821403	4sU 15min 37C	1345958
1190	aG	P2_A08_S104	0.00144079348308	0.00139124743199	aG	524555	821403	4sU 15min 37C	1345958
1191	aT	P2_A08_S104	0.000978054749957	0.000448764020632	aT	524555	821403	4sU 15min 37C	1345958
1192	cA	P2_A08_S104	0.000918819844775	0.000323481650848	cA	524555	821403	4sU 15min 37C	1345958
1193	cG	P2_A08_S104	0.000404523467454	0.000237444283568	cG	524555	821403	4sU 15min 37C	1345958
1194	cT	P2_A08_S104	0.00145923198841	0.00142695464545	cT	524555	821403	4sU 15min 37C	1345958
1195	gA	P2_A08_S104	0.00131175687496	0.00228803822627	gA	524555	821403	4sU 15min 37C	1345958
1196	gC	P2_A08_S104	0.000429934913085	0.000357954195115	gC	524555	821403	4sU 15min 37C	1345958
1197	gT	P2_A08_S104	0.000349599437745	0.000934406998441	gT	524555	821403	4sU 15min 37C	1345958
1198	tA	P2_A08_S104	0.00038030149303	0.00100405754329	tA	524555	821403	4sU 15min 37C	1345958
1199	tC	P2_A08_S104	0.00101839373048	0.00195632821652	tC	524555	821403	4sU 15min 37C	1345958
1200	tG	P2_A08_S104	0.000183025876694	0.000944964910031	tG	524555	821403	4sU 15min 37C	1345958
1201	aC	P2_A09_S105	0.00108320876433	0.000149921703477	aC	608969	1059771	4sU 60min 4C	1668740
1202	aG	P2_A09_S105	0.00128276914821	0.00161027654552	aG	608969	1059771	4sU 60min 4C	1668740
1203	aT	P2_A09_S105	0.00103113141989	0.000465180446876	aT	608969	1059771	4sU 60min 4C	1668740
1204	cA	P2_A09_S105	0.00103204525292	0.000357534165205	cA	608969	1059771	4sU 60min 4C	1668740
1205	cG	P2_A09_S105	0.000436150635144	0.000241307251149	cG	608969	1059771	4sU 60min 4C	1668740
1206	cT	P2_A09_S105	0.00147915684152	0.0014227244927	cT	608969	1059771	4sU 60min 4C	1668740
1207	gA	P2_A09_S105	0.00137696943185	0.00248007677948	gA	608969	1059771	4sU 60min 4C	1668740
1208	gC	P2_A09_S105	0.000455985685513	0.00041469929958	gC	608969	1059771	4sU 60min 4C	1668740
1209	gT	P2_A09_S105	0.000372140216358	0.00102362565008	gT	608969	1059771	4sU 60min 4C	1668740
1210	tA	P2_A09_S105	0.000428433904067	0.00105616313695	tA	608969	1059771	4sU 60min 4C	1668740
1211	tC	P2_A09_S105	0.00123311153563	0.00195181911534	tC	608969	1059771	4sU 60min 4C	1668740
1212	tG	P2_A09_S105	0.00018369360634	0.000982768410048	tG	608969	1059771	4sU 60min 4C	1668740
1213	aC	P2_A10_S106	0.00102455841251	0.000147172714315	aC	564951	1007499	4sU 60min 4C	1572450
1214	aG	P2_A10_S106	0.00125820571414	0.00182142654435	aG	564951	1007499	4sU 60min 4C	1572450
1215	aT	P2_A10_S106	0.000951674267853	0.000512816958682	aT	564951	1007499	4sU 60min 4C	1572450
1216	cA	P2_A10_S106	0.000999811579813	0.000351661136156	cA	564951	1007499	4sU 60min 4C	1572450
1217	cG	P2_A10_S106	0.000442043276705	0.000227605749932	cG	564951	1007499	4sU 60min 4C	1572450
1218	cT	P2_A10_S106	0.00147597500866	0.00154861484526	cT	564951	1007499	4sU 60min 4C	1572450
1219	gA	P2_A10_S106	0.00148342425039	0.00266714383829	gA	564951	1007499	4sU 60min 4C	1572450
1220	gC	P2_A10_S106	0.000437410302607	0.000465095549747	gC	564951	1007499	4sU 60min 4C	1572450
1221	gT	P2_A10_S106	0.00038160278124	0.00116297238956	gT	564951	1007499	4sU 60min 4C	1572450
1222	tA	P2_A10_S106	0.000436183302927	0.00108284076029	tA	564951	1007499	4sU 60min 4C	1572450
1223	tC	P2_A10_S106	0.00131476137987	0.00195369934318	tC	564951	1007499	4sU 60min 4C	1572450
1224	tG	P2_A10_S106	0.000185050076103	0.000994616351711	tG	564951	1007499	4sU 60min 4C	1572450
1225	aC	P2_A11_S107	0.00102689140164	0.000130822650526	aC	647364	1105472	4sU 60min 4C	1752836
1226	aG	P2_A11_S107	0.00111135638884	0.00152616694889	aG	647364	1105472	4sU 60min 4C	1752836
1227	aT	P2_A11_S107	0.000884188360408	0.00043796604266	aT	647364	1105472	4sU 60min 4C	1752836
1228	cA	P2_A11_S107	0.000774110867528	0.000309968863006	cA	647364	1105472	4sU 60min 4C	1752836
1229	cG	P2_A11_S107	0.000364891583662	0.000253282335592	cG	647364	1105472	4sU 60min 4C	1752836
1230	cT	P2_A11_S107	0.00130586771473	0.00127839258594	cT	647364	1105472	4sU 60min 4C	1752836
1231	gA	P2_A11_S107	0.00119361381977	0.00208708283686	gA	647364	1105472	4sU 60min 4C	1752836
1232	gC	P2_A11_S107	0.000446099052585	0.000332479211479	gC	647364	1105472	4sU 60min 4C	1752836
1233	gT	P2_A11_S107	0.00032285731092	0.000803328882348	gT	647364	1105472	4sU 60min 4C	1752836
1234	tA	P2_A11_S107	0.000380552124072	0.000963214169664	tA	647364	1105472	4sU 60min 4C	1752836
1235	tC	P2_A11_S107	0.000948534780719	0.00164759050728	tC	647364	1105472	4sU 60min 4C	1752836
1236	tG	P2_A11_S107	0.000156129708518	0.0009107514193	tG	647364	1105472	4sU 60min 4C	1752836
1237	aC	P2_A12_S108	0.0011070821951	0.000153879559478	aC	620920	1212605	4sU 60min 4C	1833525
1238	aG	P2_A12_S108	0.00125759580036	0.00188888741616	aG	620920	1212605	4sU 60min 4C	1833525
1239	aT	P2_A12_S108	0.00107014684127	0.000558032140685	aT	620920	1212605	4sU 60min 4C	1833525
1240	cA	P2_A12_S108	0.00103616022123	0.000314728460153	cA	620920	1212605	4sU 60min 4C	1833525
1241	cG	P2_A12_S108	0.000415176032952	0.000216353335751	cG	620920	1212605	4sU 60min 4C	1833525
1242	cT	P2_A12_S108	0.00144487254789	0.00138417576775	cT	620920	1212605	4sU 60min 4C	1833525
1243	gA	P2_A12_S108	0.00132472819599	0.00258637156469	gA	620920	1212605	4sU 60min 4C	1833525
1244	gC	P2_A12_S108	0.000483830384528	0.000385376334491	gC	620920	1212605	4sU 60min 4C	1833525
1245	gT	P2_A12_S108	0.000393457744659	0.00104341618553	gT	620920	1212605	4sU 60min 4C	1833525
1246	tA	P2_A12_S108	0.000432715225604	0.00108717820156	tA	620920	1212605	4sU 60min 4C	1833525
1247	tC	P2_A12_S108	0.00141363464812	0.00210168619216	tC	620920	1212605	4sU 60min 4C	1833525
1248	tG	P2_A12_S108	0.000190180629715	0.000984785299334	tG	620920	1212605	4sU 60min 4C	1833525
1249	aC	P2_B01_S109	0.00111523796236	0.000135861169242	aC	664771	1356146	no 4sU	2020917
1250	aG	P2_B01_S109	0.00132598536863	0.00210293800028	aG	664771	1356146	no 4sU	2020917
1251	aT	P2_B01_S109	0.000994212351332	0.000597356783537	aT	664771	1356146	no 4sU	2020917
1252	cA	P2_B01_S109	0.000980440688008	0.000325232512547	cA	664771	1356146	no 4sU	2020917
1253	cG	P2_B01_S109	0.000407816456612	0.000216524340276	cG	664771	1356146	no 4sU	2020917
1254	cT	P2_B01_S109	0.00140303125735	0.00134002310679	cT	664771	1356146	no 4sU	2020917
1255	gA	P2_B01_S109	0.00125569935882	0.00323665579081	gA	664771	1356146	no 4sU	2020917
1256	gC	P2_B01_S109	0.00036889082849	0.000392230947454	gC	664771	1356146	no 4sU	2020917
1257	gT	P2_B01_S109	0.000367187151839	0.000981162484201	gT	664771	1356146	no 4sU	2020917
1258	tA	P2_B01_S109	0.000442024458687	0.00107918978535	tA	664771	1356146	no 4sU	2020917
1259	tC	P2_B01_S109	0.00136711268394	0.00205993695711	tC	664771	1356146	no 4sU	2020917
1260	tG	P2_B01_S109	0.000213863685642	0.000891562610937	tG	664771	1356146	no 4sU	2020917
1261	aC	P2_B02_S110	0.00104209208061	0.000136622306637	aC	626664	973121	no 4sU	1599785
1262	aG	P2_B02_S110	0.00125340542411	0.00147865183954	aG	626664	973121	no 4sU	1599785
1263	aT	P2_B02_S110	0.00101494191418	0.000456071825003	aT	626664	973121	no 4sU	1599785
1264	cA	P2_B02_S110	0.000931540210167	0.000369378593949	cA	626664	973121	no 4sU	1599785
1265	cG	P2_B02_S110	0.000402311828241	0.000227898767129	cG	626664	973121	no 4sU	1599785
1266	cT	P2_B02_S110	0.00140781846002	0.0013682431829	cT	626664	973121	no 4sU	1599785
1267	gA	P2_B02_S110	0.00136390356088	0.00226311787275	gA	626664	973121	no 4sU	1599785
1268	gC	P2_B02_S110	0.000440192384857	0.000390043294806	gC	626664	973121	no 4sU	1599785
1269	gT	P2_B02_S110	0.000334413500977	0.000971374489235	gT	626664	973121	no 4sU	1599785
1270	tA	P2_B02_S110	0.000395126448594	0.00100414050713	tA	626664	973121	no 4sU	1599785
1271	tC	P2_B02_S110	0.00104662437892	0.00172194386006	tC	626664	973121	no 4sU	1599785
1272	tG	P2_B02_S110	0.000182580475364	0.000965965850401	tG	626664	973121	no 4sU	1599785
1273	aC	P2_B03_S111	0.0010413649272	0.000164228444503	aC	453102	801050	no 4sU	1254152
1274	aG	P2_B03_S111	0.00131136935645	0.00165904943208	aG	453102	801050	no 4sU	1254152
1275	aT	P2_B03_S111	0.000990958072686	0.000516236148642	aT	453102	801050	no 4sU	1254152
1276	cA	P2_B03_S111	0.00105484322865	0.000373140523792	cA	453102	801050	no 4sU	1254152
1277	cG	P2_B03_S111	0.000426525770776	0.000235254133568	cG	453102	801050	no 4sU	1254152
1278	cT	P2_B03_S111	0.00146653883146	0.0014662557224	cT	453102	801050	no 4sU	1254152
1279	gA	P2_B03_S111	0.00143022642789	0.00270158389087	gA	453102	801050	no 4sU	1254152
1280	gC	P2_B03_S111	0.000514709585996	0.000407174143581	gC	453102	801050	no 4sU	1254152
1281	gT	P2_B03_S111	0.000423507130649	0.00108530116238	gT	453102	801050	no 4sU	1254152
1282	tA	P2_B03_S111	0.000454392169734	0.00107523926127	tA	453102	801050	no 4sU	1254152
1283	tC	P2_B03_S111	0.00128689012604	0.00191375897592	tC	453102	801050	no 4sU	1254152
1284	tG	P2_B03_S111	0.000216520283004	0.000998871707477	tG	453102	801050	no 4sU	1254152
1285	aC	P2_B04_S112	0.00107790717696	0.000142384262659	aC	502120	874549	no 4sU	1376669
1286	aG	P2_B04_S112	0.00127243438303	0.00175546653495	aG	502120	874549	no 4sU	1376669
1287	aT	P2_B04_S112	0.000997117692326	0.000536707114844	aT	502120	874549	no 4sU	1376669
1288	cA	P2_B04_S112	0.000969889726664	0.000344528709646	cA	502120	874549	no 4sU	1376669
1289	cG	P2_B04_S112	0.000406801548492	0.000226653787648	cG	502120	874549	no 4sU	1376669
1290	cT	P2_B04_S112	0.00140657966711	0.00134104529387	cT	502120	874549	no 4sU	1376669
1291	gA	P2_B04_S112	0.00135059208108	0.0024846316522	gA	502120	874549	no 4sU	1376669
1292	gC	P2_B04_S112	0.000461938448811	0.000383842614487	gC	502120	874549	no 4sU	1376669
1293	gT	P2_B04_S112	0.000345750594331	0.000960139017054	gT	502120	874549	no 4sU	1376669
1294	tA	P2_B04_S112	0.000418818462323	0.000961183433169	tA	502120	874549	no 4sU	1376669
1295	tC	P2_B04_S112	0.00118658841694	0.00185177527454	tC	502120	874549	no 4sU	1376669
1296	tG	P2_B04_S112	0.000180465712713	0.000919648172485	tG	502120	874549	no 4sU	1376669
1297	aC	P2_B05_S113	0.00100698845884	0.0001462614165	aC	678736	1167010	4sU 15min 37C	1845746
1298	aG	P2_B05_S113	0.00168011396667	0.00163221807605	aG	678736	1167010	4sU 15min 37C	1845746
1299	aT	P2_B05_S113	0.00097040803072	0.000461970606959	aT	678736	1167010	4sU 15min 37C	1845746
1300	cA	P2_B05_S113	0.000999028626436	0.000360620708618	cA	678736	1167010	4sU 15min 37C	1845746
1301	cG	P2_B05_S113	0.000422054920769	0.00021927472928	cG	678736	1167010	4sU 15min 37C	1845746
1302	cT	P2_B05_S113	0.00141553572311	0.00137944252769	cT	678736	1167010	4sU 15min 37C	1845746
1303	gA	P2_B05_S113	0.00138058162202	0.00252464977567	gA	678736	1167010	4sU 15min 37C	1845746
1304	gC	P2_B05_S113	0.000439132986473	0.000372676740409	gC	678736	1167010	4sU 15min 37C	1845746
1305	gT	P2_B05_S113	0.000365255107864	0.00101586373988	gT	678736	1167010	4sU 15min 37C	1845746
1306	tA	P2_B05_S113	0.000399350308568	0.000975560631514	tA	678736	1167010	4sU 15min 37C	1845746
1307	tC	P2_B05_S113	0.001265154871	0.00239056298894	tC	678736	1167010	4sU 15min 37C	1845746
1308	tG	P2_B05_S113	0.000182454417528	0.000900580887031	tG	678736	1167010	4sU 15min 37C	1845746
1309	aC	P2_B06_S114	0.00115854166507	0.000156111271475	aC	515267	970347	4sU 15min 37C	1485614
1310	aG	P2_B06_S114	0.00190539662595	0.00172367256475	aG	515267	970347	4sU 15min 37C	1485614
1311	aT	P2_B06_S114	0.00112605284389	0.000520664725041	aT	515267	970347	4sU 15min 37C	1485614
1312	cA	P2_B06_S114	0.00111760694566	0.000349861962887	cA	515267	970347	4sU 15min 37C	1485614
1313	cG	P2_B06_S114	0.000424049660572	0.0002346690099	cG	515267	970347	4sU 15min 37C	1485614
1314	cT	P2_B06_S114	0.00154941222132	0.00143827757004	cT	515267	970347	4sU 15min 37C	1485614
1315	gA	P2_B06_S114	0.00141738523258	0.0027143841347	gA	515267	970347	4sU 15min 37C	1485614
1316	gC	P2_B06_S114	0.000456923434005	0.00040616361241	gC	515267	970347	4sU 15min 37C	1485614
1317	gT	P2_B06_S114	0.000353982129001	0.00112241520831	gT	515267	970347	4sU 15min 37C	1485614
1318	tA	P2_B06_S114	0.000439681297791	0.00115138981144	tA	515267	970347	4sU 15min 37C	1485614
1319	tC	P2_B06_S114	0.00141414795672	0.00250454656529	tC	515267	970347	4sU 15min 37C	1485614
1320	tG	P2_B06_S114	0.00019300805006	0.00108220946132	tG	515267	970347	4sU 15min 37C	1485614
1321	aC	P2_B07_S115	0.00102130525223	0.00014359262046	aC	689624	1101399	4sU 15min 37C	1791023
1322	aG	P2_B07_S115	0.00152243105482	0.00145056144547	aG	689624	1101399	4sU 15min 37C	1791023
1323	aT	P2_B07_S115	0.000967493585024	0.000447211146133	aT	689624	1101399	4sU 15min 37C	1791023
1324	cA	P2_B07_S115	0.000924384427847	0.000362709609651	cA	689624	1101399	4sU 15min 37C	1791023
1325	cG	P2_B07_S115	0.000419160097414	0.00024940709568	cG	689624	1101399	4sU 15min 37C	1791023
1326	cT	P2_B07_S115	0.00138686600278	0.00137636516637	cT	689624	1101399	4sU 15min 37C	1791023
1327	gA	P2_B07_S115	0.00134460668057	0.00231268828089	gA	689624	1101399	4sU 15min 37C	1791023
1328	gC	P2_B07_S115	0.000407262812039	0.000399365414583	gC	689624	1101399	4sU 15min 37C	1791023
1329	gT	P2_B07_S115	0.000342345865767	0.00100373802071	gT	689624	1101399	4sU 15min 37C	1791023
1330	tA	P2_B07_S115	0.000387840598145	0.00101422026456	tA	689624	1101399	4sU 15min 37C	1791023
1331	tC	P2_B07_S115	0.00114712528134	0.00217612751973	tC	689624	1101399	4sU 15min 37C	1791023
1332	tG	P2_B07_S115	0.000173354587138	0.000986911921959	tG	689624	1101399	4sU 15min 37C	1791023
1333	aC	P2_B08_S116	0.00109805692047	0.000139652240758	aC	399603	661250	4sU 15min 37C	1060853
1334	aG	P2_B08_S116	0.00137878951505	0.00143594376083	aG	399603	661250	4sU 15min 37C	1060853
1335	aT	P2_B08_S116	0.000970064855979	0.00043531239011	aT	399603	661250	4sU 15min 37C	1060853
1336	cA	P2_B08_S116	0.00106187930949	0.000381844315546	cA	399603	661250	4sU 15min 37C	1060853
1337	cG	P2_B08_S116	0.000421615618741	0.000225889127948	cG	399603	661250	4sU 15min 37C	1060853
1338	cT	P2_B08_S116	0.00146693512117	0.00138800950501	cT	399603	661250	4sU 15min 37C	1060853
1339	gA	P2_B08_S116	0.00134390739908	0.00238649323937	gA	399603	661250	4sU 15min 37C	1060853
1340	gC	P2_B08_S116	0.000411772229975	0.000411932785834	gC	399603	661250	4sU 15min 37C	1060853
1341	gT	P2_B08_S116	0.000330913437937	0.0010746810967	gT	399603	661250	4sU 15min 37C	1060853
1342	tA	P2_B08_S116	0.000409348310529	0.00101396891479	tA	399603	661250	4sU 15min 37C	1060853
1343	tC	P2_B08_S116	0.00102619097137	0.00197744844146	tC	399603	661250	4sU 15min 37C	1060853
1344	tG	P2_B08_S116	0.000178332333464	0.000994877614907	tG	399603	661250	4sU 15min 37C	1060853
1345	aC	P2_B09_S117	0.0010732782367	0.000137761954215	aC	520653	969133	4sU 60min 4C	1489786
1346	aG	P2_B09_S117	0.00123710563313	0.00164947230865	aG	520653	969133	4sU 60min 4C	1489786
1347	aT	P2_B09_S117	0.00105356456659	0.000486755767164	aT	520653	969133	4sU 60min 4C	1489786
1348	cA	P2_B09_S117	0.000982810783131	0.000343876115799	cA	520653	969133	4sU 60min 4C	1489786
1349	cG	P2_B09_S117	0.000389291562891	0.00022523467244	cG	520653	969133	4sU 60min 4C	1489786
1350	cT	P2_B09_S117	0.00147260062585	0.00136150399197	cT	520653	969133	4sU 60min 4C	1489786
1351	gA	P2_B09_S117	0.00136005491054	0.00250262011304	gA	520653	969133	4sU 60min 4C	1489786
1352	gC	P2_B09_S117	0.000410237504236	0.000402077614336	gC	520653	969133	4sU 60min 4C	1489786
1353	gT	P2_B09_S117	0.000356790232404	0.00100742007107	gT	520653	969133	4sU 60min 4C	1489786
1354	tA	P2_B09_S117	0.000396829102477	0.00105262938334	tA	520653	969133	4sU 60min 4C	1489786
1355	tC	P2_B09_S117	0.00123477461873	0.00200321788314	tC	520653	969133	4sU 60min 4C	1489786
1356	tG	P2_B09_S117	0.000160691747462	0.00107200562427	tG	520653	969133	4sU 60min 4C	1489786
1357	aC	P2_B10_S118	0.0011589579485	0.000153658087788	aC	452766	825747	4sU 60min 4C	1278513
1358	aG	P2_B10_S118	0.00139909842958	0.00166694418083	aG	452766	825747	4sU 60min 4C	1278513
1359	aT	P2_B10_S118	0.00109996643965	0.000521070433641	aT	452766	825747	4sU 60min 4C	1278513
1360	cA	P2_B10_S118	0.00107216689413	0.000346846729259	cA	452766	825747	4sU 60min 4C	1278513
1361	cG	P2_B10_S118	0.000403268219115	0.000227322087504	cG	452766	825747	4sU 60min 4C	1278513
1362	cT	P2_B10_S118	0.00150645574548	0.00137393708207	cT	452766	825747	4sU 60min 4C	1278513
1363	gA	P2_B10_S118	0.00140419768467	0.00245785596091	gA	452766	825747	4sU 60min 4C	1278513
1364	gC	P2_B10_S118	0.000467973181034	0.000398246024593	gC	452766	825747	4sU 60min 4C	1278513
1365	gT	P2_B10_S118	0.000377994385156	0.00104163036064	gT	452766	825747	4sU 60min 4C	1278513
1366	tA	P2_B10_S118	0.000427463716686	0.00109530746216	tA	452766	825747	4sU 60min 4C	1278513
1367	tC	P2_B10_S118	0.00123634687	0.00197025040691	tC	452766	825747	4sU 60min 4C	1278513
1368	tG	P2_B10_S118	0.000164684690456	0.00103060332994	tG	452766	825747	4sU 60min 4C	1278513
1369	aC	P2_B11_S119	0.00109050130785	0.000142989167027	aC	516037	1060728	4sU 60min 4C	1576765
1370	aG	P2_B11_S119	0.00125835374917	0.00188778072166	aG	516037	1060728	4sU 60min 4C	1576765
1371	aT	P2_B11_S119	0.00096865868241	0.000573362281008	aT	516037	1060728	4sU 60min 4C	1576765
1372	cA	P2_B11_S119	0.000876632983178	0.000352024345526	cA	516037	1060728	4sU 60min 4C	1576765
1373	cG	P2_B11_S119	0.000374881121892	0.000203333914192	cG	516037	1060728	4sU 60min 4C	1576765
1374	cT	P2_B11_S119	0.00145210247515	0.0013214699157	cT	516037	1060728	4sU 60min 4C	1576765
1375	gA	P2_B11_S119	0.00126940779824	0.00284415265613	gA	516037	1060728	4sU 60min 4C	1576765
1376	gC	P2_B11_S119	0.000415442552152	0.00033687971044	gC	516037	1060728	4sU 60min 4C	1576765
1377	gT	P2_B11_S119	0.000351105162095	0.000820915790518	gT	516037	1060728	4sU 60min 4C	1576765
1378	tA	P2_B11_S119	0.000401907824593	0.000956169757653	tA	516037	1060728	4sU 60min 4C	1576765
1379	tC	P2_B11_S119	0.00116481349768	0.00192874080159	tC	516037	1060728	4sU 60min 4C	1576765
1380	tG	P2_B11_S119	0.000166628761114	0.000948801795199	tG	516037	1060728	4sU 60min 4C	1576765
1381	aC	P2_B12_S120	0.00109205704392	0.000144138047157	aC	529612	1109201	4sU 60min 4C	1638813
1382	aG	P2_B12_S120	0.00130083265526	0.00194753114789	aG	529612	1109201	4sU 60min 4C	1638813
1383	aT	P2_B12_S120	0.000998184493402	0.00057923647506	aT	529612	1109201	4sU 60min 4C	1638813
1384	cA	P2_B12_S120	0.000988434798897	0.000403407612326	cA	529612	1109201	4sU 60min 4C	1638813
1385	cG	P2_B12_S120	0.00042734851135	0.000201393382405	cG	529612	1109201	4sU 60min 4C	1638813
1386	cT	P2_B12_S120	0.00147997306873	0.00137149991841	cT	529612	1109201	4sU 60min 4C	1638813
1387	gA	P2_B12_S120	0.00134562880494	0.00265719080995	gA	529612	1109201	4sU 60min 4C	1638813
1388	gC	P2_B12_S120	0.000448697524998	0.000390102909298	gC	529612	1109201	4sU 60min 4C	1638813
1389	gT	P2_B12_S120	0.000363131950464	0.000962991864134	gT	529612	1109201	4sU 60min 4C	1638813
1390	tA	P2_B12_S120	0.000449881860218	0.00104708868828	tA	529612	1109201	4sU 60min 4C	1638813
1391	tC	P2_B12_S120	0.00129313558315	0.00197533854665	tC	529612	1109201	4sU 60min 4C	1638813
1392	tG	P2_B12_S120	0.000199296198663	0.00102075535897	tG	529612	1109201	4sU 60min 4C	1638813
1393	aC	P2_C01_S121	0.00106665707388	0.000155501956882	aC	696389	1191178	no 4sU	1887567
1394	aG	P2_C01_S121	0.00129052974377	0.00163362914703	aG	696389	1191178	no 4sU	1887567
1395	aT	P2_C01_S121	0.000986012786469	0.000516800736701	aT	696389	1191178	no 4sU	1887567
1396	cA	P2_C01_S121	0.00099922515126	0.000349601001072	cA	696389	1191178	no 4sU	1887567
1397	cG	P2_C01_S121	0.000405146973968	0.000238793690401	cG	696389	1191178	no 4sU	1887567
1398	cT	P2_C01_S121	0.00144410373081	0.0013840495261	cT	696389	1191178	no 4sU	1887567
1399	gA	P2_C01_S121	0.00134814410748	0.00265069491251	gA	696389	1191178	no 4sU	1887567
1400	gC	P2_C01_S121	0.000499622399917	0.000398062033034	gC	696389	1191178	no 4sU	1887567
1401	gT	P2_C01_S121	0.000404980271298	0.00102844182735	gT	696389	1191178	no 4sU	1887567
1402	tA	P2_C01_S121	0.000420199452082	0.00101492805216	tA	696389	1191178	no 4sU	1887567
1403	tC	P2_C01_S121	0.00132446478544	0.00192704322133	tC	696389	1191178	no 4sU	1887567
1404	tG	P2_C01_S121	0.000173064139111	0.000942751786363	tG	696389	1191178	no 4sU	1887567
1405	aC	P2_C02_S122	0.00110942971637	0.00014111031157	aC	708734	1458040	no 4sU	2166774
1406	aG	P2_C02_S122	0.00134906481883	0.00167258518056	aG	708734	1458040	no 4sU	2166774
1407	aT	P2_C02_S122	0.00105601061117	0.000486648050428	aT	708734	1458040	no 4sU	2166774
1408	cA	P2_C02_S122	0.000962920973979	0.00038891481252	cA	708734	1458040	no 4sU	2166774
1409	cG	P2_C02_S122	0.000389786754741	0.000219081435358	cG	708734	1458040	no 4sU	2166774
1410	cT	P2_C02_S122	0.00153279133092	0.00145031910207	cT	708734	1458040	no 4sU	2166774
1411	gA	P2_C02_S122	0.00134372029615	0.00261435617505	gA	708734	1458040	no 4sU	2166774
1412	gC	P2_C02_S122	0.000457788127031	0.000407122430219	gC	708734	1458040	no 4sU	2166774
1413	gT	P2_C02_S122	0.000375636630631	0.000991900025825	gT	708734	1458040	no 4sU	2166774
1414	tA	P2_C02_S122	0.000420725021195	0.001089322842	tA	708734	1458040	no 4sU	2166774
1415	tC	P2_C02_S122	0.00118122959314	0.00189593063216	tC	708734	1458040	no 4sU	2166774
1416	tG	P2_C02_S122	0.0001862292749	0.00106116007337	tG	708734	1458040	no 4sU	2166774
1417	aC	P2_C03_S123	0.00114770673875	0.000147706649008	aC	578921	1085271	no 4sU	1664192
1418	aG	P2_C03_S123	0.00134904955124	0.00152819245914	aG	578921	1085271	no 4sU	1664192
1419	aT	P2_C03_S123	0.00113365139407	0.000427418180039	aT	578921	1085271	no 4sU	1664192
1420	cA	P2_C03_S123	0.00109943711994	0.000344648429302	cA	578921	1085271	no 4sU	1664192
1421	cG	P2_C03_S123	0.000441864612401	0.00021905536335	cG	578921	1085271	no 4sU	1664192
1422	cT	P2_C03_S123	0.00148775151897	0.0014534827419	cT	578921	1085271	no 4sU	1664192
1423	gA	P2_C03_S123	0.00142588737638	0.00251878466292	gA	578921	1085271	no 4sU	1664192
1424	gC	P2_C03_S123	0.000485179881838	0.000431046924581	gC	578921	1085271	no 4sU	1664192
1425	gT	P2_C03_S123	0.000363562604105	0.00107590656092	gT	578921	1085271	no 4sU	1664192
1426	tA	P2_C03_S123	0.000409202084105	0.00112085948493	tA	578921	1085271	no 4sU	1664192
1427	tC	P2_C03_S123	0.00107623710721	0.00192193513393	tC	578921	1085271	no 4sU	1664192
1428	tG	P2_C03_S123	0.000165039593346	0.00104999773752	tG	578921	1085271	no 4sU	1664192
1429	aC	P2_C04_S124	0.0011143872147	0.000142033913053	aC	507333	949532	no 4sU	1456865
1430	aG	P2_C04_S124	0.00129700987559	0.00153638591877	aG	507333	949532	no 4sU	1456865
1431	aT	P2_C04_S124	0.000999986235976	0.000461573922554	aT	507333	949532	no 4sU	1456865
1432	cA	P2_C04_S124	0.00106238400708	0.000333035333294	cA	507333	949532	no 4sU	1456865
1433	cG	P2_C04_S124	0.000480055417204	0.000253648671557	cG	507333	949532	no 4sU	1456865
1434	cT	P2_C04_S124	0.00151398577066	0.00142147276032	cT	507333	949532	no 4sU	1456865
1435	gA	P2_C04_S124	0.00142189168925	0.00257892659383	gA	507333	949532	no 4sU	1456865
1436	gC	P2_C04_S124	0.00051766727033	0.000387698748247	gC	507333	949532	no 4sU	1456865
1437	gT	P2_C04_S124	0.000361762337747	0.000991986623411	gT	507333	949532	no 4sU	1456865
1438	tA	P2_C04_S124	0.000408367911612	0.00106987192979	tA	507333	949532	no 4sU	1456865
1439	tC	P2_C04_S124	0.00127079725908	0.00203115099153	tC	507333	949532	no 4sU	1456865
1440	tG	P2_C04_S124	0.000169458793254	0.000965531023601	tG	507333	949532	no 4sU	1456865
1441	aC	P2_C05_S125	0.00109812828837	0.000135684711295	aC	707390	971690	4sU 15min 37C	1679080
1442	aG	P2_C05_S125	0.00141840669708	0.00124156169327	aG	707390	971690	4sU 15min 37C	1679080
1443	aT	P2_C05_S125	0.000984834485826	0.000409015604232	aT	707390	971690	4sU 15min 37C	1679080
1444	cA	P2_C05_S125	0.00102031913018	0.000320177894541	cA	707390	971690	4sU 15min 37C	1679080
1445	cG	P2_C05_S125	0.00040105356894	0.000306649251109	cG	707390	971690	4sU 15min 37C	1679080
1446	cT	P2_C05_S125	0.00147034089472	0.00139600172811	cT	707390	971690	4sU 15min 37C	1679080
1447	gA	P2_C05_S125	0.00147601348162	0.00171066981618	gA	707390	971690	4sU 15min 37C	1679080
1448	gC	P2_C05_S125	0.000427385593797	0.000413851789382	gC	707390	971690	4sU 15min 37C	1679080
1449	gT	P2_C05_S125	0.000417684096734	0.00106371345656	gT	707390	971690	4sU 15min 37C	1679080
1450	tA	P2_C05_S125	0.000429916362039	0.00102526064024	tA	707390	971690	4sU 15min 37C	1679080
1451	tC	P2_C05_S125	0.00102792602434	0.00172251788962	tC	707390	971690	4sU 15min 37C	1679080
1452	tG	P2_C05_S125	0.000186081144198	0.00104591290583	tG	707390	971690	4sU 15min 37C	1679080
1453	aC	P2_C06_S126	0.00105946452844	0.000158648051152	aC	597655	919279	4sU 15min 37C	1516934
1454	aG	P2_C06_S126	0.00164996333937	0.00154312076318	aG	597655	919279	4sU 15min 37C	1516934
1455	aT	P2_C06_S126	0.00104767846597	0.000421693814124	aT	597655	919279	4sU 15min 37C	1516934
1456	cA	P2_C06_S126	0.00112826245185	0.000379124399184	cA	597655	919279	4sU 15min 37C	1516934
1457	cG	P2_C06_S126	0.000415943104966	0.000249438120884	cG	597655	919279	4sU 15min 37C	1516934
1458	cT	P2_C06_S126	0.00151544047349	0.00142499306534	cT	597655	919279	4sU 15min 37C	1516934
1459	gA	P2_C06_S126	0.00137702199789	0.00223110111869	gA	597655	919279	4sU 15min 37C	1516934
1460	gC	P2_C06_S126	0.000454221376977	0.000425643367143	gC	597655	919279	4sU 15min 37C	1516934
1461	gT	P2_C06_S126	0.000377304232535	0.00109895292433	gT	597655	919279	4sU 15min 37C	1516934
1462	tA	P2_C06_S126	0.000425784785853	0.00109016704325	tA	597655	919279	4sU 15min 37C	1516934
1463	tC	P2_C06_S126	0.00109191622973	0.00204379698176	tC	597655	919279	4sU 15min 37C	1516934
1464	tG	P2_C06_S126	0.000177315564197	0.00101274613015	tG	597655	919279	4sU 15min 37C	1516934
1465	aC	P2_C07_S127	0.00114237634633	0.000145254948974	aC	716636	1297068	4sU 15min 37C	2013704
1466	aG	P2_C07_S127	0.00135431489645	0.00171974074911	aG	716636	1297068	4sU 15min 37C	2013704
1467	aT	P2_C07_S127	0.0010965116851	0.000500943803319	aT	716636	1297068	4sU 15min 37C	2013704
1468	cA	P2_C07_S127	0.00105478786268	0.000381292231692	cA	716636	1297068	4sU 15min 37C	2013704
1469	cG	P2_C07_S127	0.0004564800921	0.00023596278285	cG	716636	1297068	4sU 15min 37C	2013704
1470	cT	P2_C07_S127	0.00150618250018	0.00143707282698	cT	716636	1297068	4sU 15min 37C	2013704
1471	gA	P2_C07_S127	0.00136348643335	0.00255820909906	gA	716636	1297068	4sU 15min 37C	2013704
1472	gC	P2_C07_S127	0.000421399060354	0.000424699744594	gC	716636	1297068	4sU 15min 37C	2013704
1473	gT	P2_C07_S127	0.000361223755938	0.00106180123004	gT	716636	1297068	4sU 15min 37C	2013704
1474	tA	P2_C07_S127	0.000426282467834	0.00111059307554	tA	716636	1297068	4sU 15min 37C	2013704
1475	tC	P2_C07_S127	0.00121187366133	0.0021932933285	tC	716636	1297068	4sU 15min 37C	2013704
1476	tG	P2_C07_S127	0.000181949833832	0.00105480743037	tG	716636	1297068	4sU 15min 37C	2013704
1477	aC	P2_C08_S128	0.00107602723657	0.000154162287159	aC	404835	829484	4sU 15min 37C	1234319
1478	aG	P2_C08_S128	0.00158193470526	0.00190410965198	aG	404835	829484	4sU 15min 37C	1234319
1479	aT	P2_C08_S128	0.000985551981364	0.000595405888167	aT	404835	829484	4sU 15min 37C	1234319
1480	cA	P2_C08_S128	0.000974136490332	0.000357165351127	cA	404835	829484	4sU 15min 37C	1234319
1481	cG	P2_C08_S128	0.000443465129588	0.000195273863933	cG	404835	829484	4sU 15min 37C	1234319
1482	cT	P2_C08_S128	0.00146392099516	0.00141060101709	cT	404835	829484	4sU 15min 37C	1234319
1483	gA	P2_C08_S128	0.0013344312104	0.00270776783771	gA	404835	829484	4sU 15min 37C	1234319
1484	gC	P2_C08_S128	0.000466310747851	0.000397909483567	gC	404835	829484	4sU 15min 37C	1234319
1485	gT	P2_C08_S128	0.000351659028506	0.00100836791661	gT	404835	829484	4sU 15min 37C	1234319
1486	tA	P2_C08_S128	0.000390892432546	0.00110072712379	tA	404835	829484	4sU 15min 37C	1234319
1487	tC	P2_C08_S128	0.00135091853173	0.00243859832462	tC	404835	829484	4sU 15min 37C	1234319
1488	tG	P2_C08_S128	0.00018181320271	0.000981672169015	tG	404835	829484	4sU 15min 37C	1234319
1489	aC	P2_C09_S129	0.00113939565569	0.000137016676184	aC	518319	915223	4sU 60min 4C	1433542
1490	aG	P2_C09_S129	0.00121452170104	0.00159892940289	aG	518319	915223	4sU 60min 4C	1433542
1491	aT	P2_C09_S129	0.00105820950682	0.00047709909297	aT	518319	915223	4sU 60min 4C	1433542
1492	cA	P2_C09_S129	0.00105191167074	0.000371066884941	cA	518319	915223	4sU 60min 4C	1433542
1493	cG	P2_C09_S129	0.00042246679074	0.000267461595239	cG	518319	915223	4sU 60min 4C	1433542
1494	cT	P2_C09_S129	0.00146768344653	0.00138060211931	cT	518319	915223	4sU 60min 4C	1433542
1495	gA	P2_C09_S129	0.00137148099664	0.00245740724855	gA	518319	915223	4sU 60min 4C	1433542
1496	gC	P2_C09_S129	0.000451999425339	0.000436086131003	gC	518319	915223	4sU 60min 4C	1433542
1497	gT	P2_C09_S129	0.000332938503954	0.00111677021118	gT	518319	915223	4sU 60min 4C	1433542
1498	tA	P2_C09_S129	0.000430876070083	0.00110360572786	tA	518319	915223	4sU 60min 4C	1433542
1499	tC	P2_C09_S129	0.00114695902571	0.00194502287544	tC	518319	915223	4sU 60min 4C	1433542
1500	tG	P2_C09_S129	0.000170288019936	0.00107209047748	tG	518319	915223	4sU 60min 4C	1433542
1501	aC	P2_C10_S130	0.00112303567778	0.00015123809	aC	500242	956889	4sU 60min 4C	1457131
1502	aG	P2_C10_S130	0.00129751978455	0.00184282901515	aG	500242	956889	4sU 60min 4C	1457131
1503	aT	P2_C10_S130	0.00110678067255	0.000570343016522	aT	500242	956889	4sU 60min 4C	1457131
1504	cA	P2_C10_S130	0.0010004021798	0.000323500961155	cA	500242	956889	4sU 60min 4C	1457131
1505	cG	P2_C10_S130	0.000459076886087	0.000222751408349	cG	500242	956889	4sU 60min 4C	1457131
1506	cT	P2_C10_S130	0.00154769249053	0.00142469982401	cT	500242	956889	4sU 60min 4C	1457131
1507	gA	P2_C10_S130	0.00133356812071	0.0025562560612	gA	500242	956889	4sU 60min 4C	1457131
1508	gC	P2_C10_S130	0.000445248853445	0.00041000233234	gC	500242	956889	4sU 60min 4C	1457131
1509	gT	P2_C10_S130	0.000401074938928	0.00106512987185	gT	500242	956889	4sU 60min 4C	1457131
1510	tA	P2_C10_S130	0.00042432556762	0.00114766138918	tA	500242	956889	4sU 60min 4C	1457131
1511	tC	P2_C10_S130	0.00138074037839	0.00209861785349	tC	500242	956889	4sU 60min 4C	1457131
1512	tG	P2_C10_S130	0.000184612341876	0.00108139814322	tG	500242	956889	4sU 60min 4C	1457131
1513	aC	P2_C11_S131	0.000994019228093	0.000148017264703	aC	565737	979179	4sU 60min 4C	1544916
1514	aG	P2_C11_S131	0.0012130616634	0.00149882869383	aG	565737	979179	4sU 60min 4C	1544916
1515	aT	P2_C11_S131	0.000989452112721	0.000442489231815	aT	565737	979179	4sU 60min 4C	1544916
1516	cA	P2_C11_S131	0.000917935174596	0.000373262874323	cA	565737	979179	4sU 60min 4C	1544916
1517	cG	P2_C11_S131	0.000414161796299	0.000233365933222	cG	565737	979179	4sU 60min 4C	1544916
1518	cT	P2_C11_S131	0.0014606789351	0.00145392494245	cT	565737	979179	4sU 60min 4C	1544916
1519	gA	P2_C11_S131	0.00130563084222	0.0023768994779	gA	565737	979179	4sU 60min 4C	1544916
1520	gC	P2_C11_S131	0.000442547938425	0.000384165772176	gC	565737	979179	4sU 60min 4C	1544916
1521	gT	P2_C11_S131	0.000342399808553	0.000927289726636	gT	565737	979179	4sU 60min 4C	1544916
1522	tA	P2_C11_S131	0.000407930826587	0.000948684023088	tA	565737	979179	4sU 60min 4C	1544916
1523	tC	P2_C11_S131	0.00105213587353	0.00183658525728	tC	565737	979179	4sU 60min 4C	1544916
1524	tG	P2_C11_S131	0.000182883273936	0.000948093377613	tG	565737	979179	4sU 60min 4C	1544916
1525	aC	P2_C12_S132	0.00113442854808	0.000149106023387	aC	497642	1252789	4sU 60min 4C	1750431
1526	aG	P2_C12_S132	0.00140187954559	0.00223025888485	aG	497642	1252789	4sU 60min 4C	1750431
1527	aT	P2_C12_S132	0.00105827859112	0.000713907961942	aT	497642	1252789	4sU 60min 4C	1750431
1528	cA	P2_C12_S132	0.00100104694188	0.000311888436106	cA	497642	1252789	4sU 60min 4C	1750431
1529	cG	P2_C12_S132	0.000429170264982	0.000195577388029	cG	497642	1252789	4sU 60min 4C	1750431
1530	cT	P2_C12_S132	0.00145602581328	0.00142356915027	cT	497642	1252789	4sU 60min 4C	1750431
1531	gA	P2_C12_S132	0.00141962454364	0.00292844047714	gA	497642	1252789	4sU 60min 4C	1750431
1532	gC	P2_C12_S132	0.000447955205457	0.000392380888723	gC	497642	1252789	4sU 60min 4C	1750431
1533	gT	P2_C12_S132	0.000394068613639	0.00107059315676	gT	497642	1252789	4sU 60min 4C	1750431
1534	tA	P2_C12_S132	0.000437012091187	0.00111890962485	tA	497642	1252789	4sU 60min 4C	1750431
1535	tC	P2_C12_S132	0.0017242945331	0.00213952048383	tC	497642	1252789	4sU 60min 4C	1750431
1536	tG	P2_C12_S132	0.000212129504722	0.00102087182915	tG	497642	1252789	4sU 60min 4C	1750431
1537	aC	P2_D02_S134	0.00113479756254	0.000155444595055	aC	635251	1228121	no 4sU	1863372
1538	aG	P2_D02_S134	0.00130600955695	0.00157355252774	aG	635251	1228121	no 4sU	1863372
1539	aT	P2_D02_S134	0.00105046688746	0.000484181401843	aT	635251	1228121	no 4sU	1863372
1540	cA	P2_D02_S134	0.00104131416946	0.000359639341083	cA	635251	1228121	no 4sU	1863372
1541	cG	P2_D02_S134	0.000426571265265	0.000208074834721	cG	635251	1228121	no 4sU	1863372
1542	cT	P2_D02_S134	0.00151939661889	0.0014259011749	cT	635251	1228121	no 4sU	1863372
1543	gA	P2_D02_S134	0.00139977413155	0.00276505292402	gA	635251	1228121	no 4sU	1863372
1544	gC	P2_D02_S134	0.000443982506565	0.000417751353422	gC	635251	1228121	no 4sU	1863372
1545	gT	P2_D02_S134	0.000367215997441	0.0010879667046	gT	635251	1228121	no 4sU	1863372
1546	tA	P2_D02_S134	0.00041110771955	0.00107318970863	tA	635251	1228121	no 4sU	1863372
1547	tC	P2_D02_S134	0.00130476080333	0.00208942338577	tC	635251	1228121	no 4sU	1863372
1548	tG	P2_D02_S134	0.000188756154577	0.00101338587556	tG	635251	1228121	no 4sU	1863372
1549	aC	P2_D03_S135	0.00112341472679	0.00014872427012	aC	802782	1211567	no 4sU	2014349
1550	aG	P2_D03_S135	0.00130294440932	0.00156278639761	aG	802782	1211567	no 4sU	2014349
1551	aT	P2_D03_S135	0.00102339657391	0.000471747896278	aT	802782	1211567	no 4sU	2014349
1552	cA	P2_D03_S135	0.00100997981098	0.000379447139704	cA	802782	1211567	no 4sU	2014349
1553	cG	P2_D03_S135	0.000415193544312	0.000250492791466	cG	802782	1211567	no 4sU	2014349
1554	cT	P2_D03_S135	0.00141162983499	0.00143145277579	cT	802782	1211567	no 4sU	2014349
1555	gA	P2_D03_S135	0.00136856078061	0.00219526812751	gA	802782	1211567	no 4sU	2014349
1556	gC	P2_D03_S135	0.000378970990897	0.000384966469073	gC	802782	1211567	no 4sU	2014349
1557	gT	P2_D03_S135	0.000360659209074	0.00108922741646	gT	802782	1211567	no 4sU	2014349
1558	tA	P2_D03_S135	0.000405080788851	0.0010805018419	tA	802782	1211567	no 4sU	2014349
1559	tC	P2_D03_S135	0.00113519864578	0.00179479392001	tC	802782	1211567	no 4sU	2014349
1560	tG	P2_D03_S135	0.000189017442359	0.00103216197666	tG	802782	1211567	no 4sU	2014349
1561	aC	P2_D04_S136	0.00110301436895	0.000145097145352	aC	609455	1119761	no 4sU	1729216
1562	aG	P2_D04_S136	0.00130294579196	0.00171576369551	aG	609455	1119761	no 4sU	1729216
1563	aT	P2_D04_S136	0.00104773222823	0.000549359496586	aT	609455	1119761	no 4sU	1729216
1564	cA	P2_D04_S136	0.00099042856331	0.000308211506632	cA	609455	1119761	no 4sU	1729216
1565	cG	P2_D04_S136	0.000410579016258	0.000210979870249	cG	609455	1119761	no 4sU	1729216
1566	cT	P2_D04_S136	0.00145858195526	0.00140961294484	cT	609455	1119761	no 4sU	1729216
1567	gA	P2_D04_S136	0.00135431679353	0.0025554627903	gA	609455	1119761	no 4sU	1729216
1568	gC	P2_D04_S136	0.000428705315946	0.000401285124884	gC	609455	1119761	no 4sU	1729216
1569	gT	P2_D04_S136	0.000367504557057	0.000998945073973	gT	609455	1119761	no 4sU	1729216
1570	tA	P2_D04_S136	0.000426690573174	0.00106939766428	tA	609455	1119761	no 4sU	1729216
1571	tC	P2_D04_S136	0.00132920770677	0.00207794273559	tC	609455	1119761	no 4sU	1729216
1572	tG	P2_D04_S136	0.000175146019078	0.000970801057949	tG	609455	1119761	no 4sU	1729216
1573	aC	P2_D05_S137	0.00111419454497	0.000141337731918	aC	802767	1261354	4sU 15min 37C	2064121
1574	aG	P2_D05_S137	0.00162819555263	0.00137927022482	aG	802767	1261354	4sU 15min 37C	2064121
1575	aT	P2_D05_S137	0.0010218867873	0.000431580245909	aT	802767	1261354	4sU 15min 37C	2064121
1576	cA	P2_D05_S137	0.00105425835926	0.000315305260486	cA	802767	1261354	4sU 15min 37C	2064121
1577	cG	P2_D05_S137	0.000439609438304	0.000235472279485	cG	802767	1261354	4sU 15min 37C	2064121
1578	cT	P2_D05_S137	0.00145188936461	0.00146911942996	cT	802767	1261354	4sU 15min 37C	2064121
1579	gA	P2_D05_S137	0.00138963549448	0.0022863365394	gA	802767	1261354	4sU 15min 37C	2064121
1580	gC	P2_D05_S137	0.000416800137998	0.000434908955564	gC	802767	1261354	4sU 15min 37C	2064121
1581	gT	P2_D05_S137	0.000366793172473	0.00109552887153	gT	802767	1261354	4sU 15min 37C	2064121
1582	tA	P2_D05_S137	0.000434003129833	0.00108284428165	tA	802767	1261354	4sU 15min 37C	2064121
1583	tC	P2_D05_S137	0.00110513321488	0.00217907676242	tC	802767	1261354	4sU 15min 37C	2064121
1584	tG	P2_D05_S137	0.000182344548384	0.00104053252025	tG	802767	1261354	4sU 15min 37C	2064121
1585	aC	P2_D06_S138	0.00113767523353	0.000157110964231	aC	796355	1081814	4sU 15min 37C	1878169
1586	aG	P2_D06_S138	0.00149266436028	0.00134957406605	aG	796355	1081814	4sU 15min 37C	1878169
1587	aT	P2_D06_S138	0.0010574305906	0.000426009917657	aT	796355	1081814	4sU 15min 37C	1878169
1588	cA	P2_D06_S138	0.00103234771675	0.000382681228845	cA	796355	1081814	4sU 15min 37C	1878169
1589	cG	P2_D06_S138	0.000424248513934	0.000264759572069	cG	796355	1081814	4sU 15min 37C	1878169
1590	cT	P2_D06_S138	0.00148718968128	0.00150611198391	cT	796355	1081814	4sU 15min 37C	1878169
1591	gA	P2_D06_S138	0.00138806446626	0.00193756401753	gA	796355	1081814	4sU 15min 37C	1878169
1592	gC	P2_D06_S138	0.000439060974389	0.000400016571537	gC	796355	1081814	4sU 15min 37C	1878169
1593	gT	P2_D06_S138	0.000356819710889	0.00106674937798	gT	796355	1081814	4sU 15min 37C	1878169
1594	tA	P2_D06_S138	0.000400880576704	0.00104447605589	tA	796355	1081814	4sU 15min 37C	1878169
1595	tC	P2_D06_S138	0.00098926393224	0.00193475006245	tC	796355	1081814	4sU 15min 37C	1878169
1596	tG	P2_D06_S138	0.000192422676818	0.00107250400594	tG	796355	1081814	4sU 15min 37C	1878169
1597	aC	P2_D07_S139	0.00115288949753	0.000155271522644	aC	816730	1315779	4sU 15min 37C	2132509
1598	aG	P2_D07_S139	0.00154755294698	0.00162768116068	aG	816730	1315779	4sU 15min 37C	2132509
1599	aT	P2_D07_S139	0.00109805044634	0.000505229646758	aT	816730	1315779	4sU 15min 37C	2132509
1600	cA	P2_D07_S139	0.00100354598723	0.000350743919085	cA	816730	1315779	4sU 15min 37C	2132509
1601	cG	P2_D07_S139	0.000411993708589	0.000241128653293	cG	816730	1315779	4sU 15min 37C	2132509
1602	cT	P2_D07_S139	0.0014571202215	0.00139611952818	cT	816730	1315779	4sU 15min 37C	2132509
1603	gA	P2_D07_S139	0.00131307095572	0.00241189469189	gA	816730	1315779	4sU 15min 37C	2132509
1604	gC	P2_D07_S139	0.000385134173561	0.000428394506048	gC	816730	1315779	4sU 15min 37C	2132509
1605	gT	P2_D07_S139	0.000367501170574	0.0010419618451	gT	816730	1315779	4sU 15min 37C	2132509
1606	tA	P2_D07_S139	0.0004277910335	0.00104015221605	tA	816730	1315779	4sU 15min 37C	2132509
1607	tC	P2_D07_S139	0.00119793489128	0.00208479919195	tC	816730	1315779	4sU 15min 37C	2132509
1608	tG	P2_D07_S139	0.000212395548189	0.0010352525229	tG	816730	1315779	4sU 15min 37C	2132509
1609	aC	P2_D08_S140	0.00114106212052	0.000139620487215	aC	585184	1072482	4sU 15min 37C	1657666
1610	aG	P2_D08_S140	0.00161123637	0.00160821485167	aG	585184	1072482	4sU 15min 37C	1657666
1611	aT	P2_D08_S140	0.00110150668219	0.000496366819129	aT	585184	1072482	4sU 15min 37C	1657666
1612	cA	P2_D08_S140	0.00102363118643	0.000365000790342	cA	585184	1072482	4sU 15min 37C	1657666
1613	cG	P2_D08_S140	0.000403515512638	0.000204382080338	cG	585184	1072482	4sU 15min 37C	1657666
1614	cT	P2_D08_S140	0.00143981221785	0.00141613777852	cT	585184	1072482	4sU 15min 37C	1657666
1615	gA	P2_D08_S140	0.00137531552211	0.00260467879448	gA	585184	1072482	4sU 15min 37C	1657666
1616	gC	P2_D08_S140	0.000412119134554	0.000392940521509	gC	585184	1072482	4sU 15min 37C	1657666
1617	gT	P2_D08_S140	0.000347976489766	0.00102837080383	gT	585184	1072482	4sU 15min 37C	1657666
1618	tA	P2_D08_S140	0.000422158424993	0.00110249034563	tA	585184	1072482	4sU 15min 37C	1657666
1619	tC	P2_D08_S140	0.00125888516845	0.00230740725442	tC	585184	1072482	4sU 15min 37C	1657666
1620	tG	P2_D08_S140	0.000174324946651	0.00101632979106	tG	585184	1072482	4sU 15min 37C	1657666
1621	aC	P2_D09_S141	0.00109743264447	0.000149180419738	aC	672857	1114501	4sU 60min 4C	1787358
1622	aG	P2_D09_S141	0.00139177666783	0.00153833300619	aG	672857	1114501	4sU 60min 4C	1787358
1623	aT	P2_D09_S141	0.00104552906194	0.00050930516471	aT	672857	1114501	4sU 60min 4C	1787358
1624	cA	P2_D09_S141	0.00104188617528	0.000356426969406	cA	672857	1114501	4sU 60min 4C	1787358
1625	cG	P2_D09_S141	0.00042733410076	0.000230944805682	cG	672857	1114501	4sU 60min 4C	1787358
1626	cT	P2_D09_S141	0.00150284344861	0.00141785903286	cT	672857	1114501	4sU 60min 4C	1787358
1627	gA	P2_D09_S141	0.0013604663385	0.00234136436529	gA	672857	1114501	4sU 60min 4C	1787358
1628	gC	P2_D09_S141	0.000402985436661	0.000398210077847	gC	672857	1114501	4sU 60min 4C	1787358
1629	gT	P2_D09_S141	0.000341425873833	0.00108055257237	gT	672857	1114501	4sU 60min 4C	1787358
1630	tA	P2_D09_S141	0.000442932076757	0.00111267857216	tA	672857	1114501	4sU 60min 4C	1787358
1631	tC	P2_D09_S141	0.00111892959685	0.00195633400406	tC	672857	1114501	4sU 60min 4C	1787358
1632	tG	P2_D09_S141	0.000162391669458	0.00105777589047	tG	672857	1114501	4sU 60min 4C	1787358
1633	aC	P2_D10_S142	0.00106725812293	0.000143575169519	aC	541043	915918	4sU 60min 4C	1456961
1634	aG	P2_D10_S142	0.0012775388477	0.00156344109665	aG	541043	915918	4sU 60min 4C	1456961
1635	aT	P2_D10_S142	0.00100829051228	0.000486325696753	aT	541043	915918	4sU 60min 4C	1456961
1636	cA	P2_D10_S142	0.00101942315237	0.000314787587759	cA	541043	915918	4sU 60min 4C	1456961
1637	cG	P2_D10_S142	0.000437740904074	0.000243528645852	cG	541043	915918	4sU 60min 4C	1456961
1638	cT	P2_D10_S142	0.00147093422989	0.001447719932	cT	541043	915918	4sU 60min 4C	1456961
1639	gA	P2_D10_S142	0.00136552272487	0.0022785427153	gA	541043	915918	4sU 60min 4C	1456961
1640	gC	P2_D10_S142	0.000438738241443	0.000408739651607	gC	541043	915918	4sU 60min 4C	1456961
1641	gT	P2_D10_S142	0.000343325544347	0.00106170607945	gT	541043	915918	4sU 60min 4C	1456961
1642	tA	P2_D10_S142	0.000392189358124	0.00107583006037	tA	541043	915918	4sU 60min 4C	1456961
1643	tC	P2_D10_S142	0.00119242406258	0.00188337834218	tC	541043	915918	4sU 60min 4C	1456961
1644	tG	P2_D10_S142	0.000170743014295	0.00100693368937	tG	541043	915918	4sU 60min 4C	1456961
1645	aC	P2_D11_S143	0.0010992877932	0.000153811668081	aC	472905	970798	4sU 60min 4C	1443703
1646	aG	P2_D11_S143	0.0014117360837	0.0018494620174	aG	472905	970798	4sU 60min 4C	1443703
1647	aT	P2_D11_S143	0.00109811197001	0.000550483864709	aT	472905	970798	4sU 60min 4C	1443703
1648	cA	P2_D11_S143	0.00103171300978	0.000334217050641	cA	472905	970798	4sU 60min 4C	1443703
1649	cG	P2_D11_S143	0.000444462357835	0.000234168346954	cG	472905	970798	4sU 60min 4C	1443703
1650	cT	P2_D11_S143	0.00148821775387	0.00148868919718	cT	472905	970798	4sU 60min 4C	1443703
1651	gA	P2_D11_S143	0.00141174911538	0.00281726140025	gA	472905	970798	4sU 60min 4C	1443703
1652	gC	P2_D11_S143	0.0004710195314	0.000403819012461	gC	472905	970798	4sU 60min 4C	1443703
1653	gT	P2_D11_S143	0.000349499896944	0.00109680721449	gT	472905	970798	4sU 60min 4C	1443703
1654	tA	P2_D11_S143	0.000417350317742	0.00115560739292	tA	472905	970798	4sU 60min 4C	1443703
1655	tC	P2_D11_S143	0.00136823638967	0.00211972356792	tC	472905	970798	4sU 60min 4C	1443703
1656	tG	P2_D11_S143	0.000180087426483	0.0010380926616	tG	472905	970798	4sU 60min 4C	1443703
1657	aC	P2_D12_S144	0.00113955884327	0.0001418766441	aC	650086	1280387	4sU 60min 4C	1930473
1658	aG	P2_D12_S144	0.00128284371105	0.0017893503662	aG	650086	1280387	4sU 60min 4C	1930473
1659	aT	P2_D12_S144	0.00104964855427	0.000500528015506	aT	650086	1280387	4sU 60min 4C	1930473
1660	cA	P2_D12_S144	0.00106319779088	0.000371502495143	cA	650086	1280387	4sU 60min 4C	1930473
1661	cG	P2_D12_S144	0.000390754811185	0.0002620799449	cG	650086	1280387	4sU 60min 4C	1930473
1662	cT	P2_D12_S144	0.00146813575395	0.00139277963075	cT	650086	1280387	4sU 60min 4C	1930473
1663	gA	P2_D12_S144	0.00137486889983	0.00302824865145	gA	650086	1280387	4sU 60min 4C	1930473
1664	gC	P2_D12_S144	0.000432156023738	0.000392351440785	gC	650086	1280387	4sU 60min 4C	1930473
1665	gT	P2_D12_S144	0.000363745591975	0.000983542112714	gT	650086	1280387	4sU 60min 4C	1930473
1666	tA	P2_D12_S144	0.000386764096336	0.00113016940859	tA	650086	1280387	4sU 60min 4C	1930473
1667	tC	P2_D12_S144	0.00123400778164	0.0020176181484	tC	650086	1280387	4sU 60min 4C	1930473
1668	tG	P2_D12_S144	0.000178661310256	0.00104876539525	tG	650086	1280387	4sU 60min 4C	1930473
1669	aC	P2_E01_S145	0.000999332984717	0.000144826970504	aC	479023	949345	no 4sU	1428368
1670	aG	P2_E01_S145	0.0013239701667	0.00194014290917	aG	479023	949345	no 4sU	1428368
1671	aT	P2_E01_S145	0.00100355186179	0.000624276987013	aT	479023	949345	no 4sU	1428368
1672	cA	P2_E01_S145	0.000968424647549	0.000312527416857	cA	479023	949345	no 4sU	1428368
1673	cG	P2_E01_S145	0.000394195445312	0.000191476073495	cG	479023	949345	no 4sU	1428368
1674	cT	P2_E01_S145	0.00143884310355	0.00148768707029	cT	479023	949345	no 4sU	1428368
1675	gA	P2_E01_S145	0.00142438039264	0.00281497492952	gA	479023	949345	no 4sU	1428368
1676	gC	P2_E01_S145	0.000423814844647	0.000375865370502	gC	479023	949345	no 4sU	1428368
1677	gT	P2_E01_S145	0.000389954971404	0.000971284301569	gT	479023	949345	no 4sU	1428368
1678	tA	P2_E01_S145	0.000451958021919	0.00102279916362	tA	479023	949345	no 4sU	1428368
1679	tC	P2_E01_S145	0.00143389607854	0.0021020687512	tC	479023	949345	no 4sU	1428368
1680	tG	P2_E01_S145	0.000211381672192	0.000927255769552	tG	479023	949345	no 4sU	1428368
1681	aC	P2_E02_S146	0.000991332012517	0.000153219034861	aC	533313	972535	no 4sU	1505848
1682	aG	P2_E02_S146	0.00122306199007	0.00168051007194	aG	533313	972535	no 4sU	1505848
1683	aT	P2_E02_S146	0.000932967544268	0.000537352790132	aT	533313	972535	no 4sU	1505848
1684	cA	P2_E02_S146	0.000992596560873	0.00033313459549	cA	533313	972535	no 4sU	1505848
1685	cG	P2_E02_S146	0.000420905746516	0.000242347017235	cG	533313	972535	no 4sU	1505848
1686	cT	P2_E02_S146	0.00143073488657	0.00137810303855	cT	533313	972535	no 4sU	1505848
1687	gA	P2_E02_S146	0.00135987083353	0.00270531598197	gA	533313	972535	no 4sU	1505848
1688	gC	P2_E02_S146	0.000471834145183	0.000384655949647	gC	533313	972535	no 4sU	1505848
1689	gT	P2_E02_S146	0.000364593887581	0.000987803010972	gT	533313	972535	no 4sU	1505848
1690	tA	P2_E02_S146	0.000409762218512	0.00102183281741	tA	533313	972535	no 4sU	1505848
1691	tC	P2_E02_S146	0.00136026583708	0.00207631663216	tC	533313	972535	no 4sU	1505848
1692	tG	P2_E02_S146	0.000173493142408	0.000931215269018	tG	533313	972535	no 4sU	1505848
1693	aC	P2_E03_S147	0.00110700852683	0.000162391947539	aC	575908	911296	no 4sU	1487204
1694	aG	P2_E03_S147	0.00134779701945	0.00148553418803	aG	575908	911296	no 4sU	1487204
1695	aT	P2_E03_S147	0.000974552765197	0.00039927136959	aT	575908	911296	no 4sU	1487204
1696	cA	P2_E03_S147	0.00103961753331	0.000409919123476	cA	575908	911296	no 4sU	1487204
1697	cG	P2_E03_S147	0.000438062248834	0.000230063866884	cG	575908	911296	no 4sU	1487204
1698	cT	P2_E03_S147	0.00153138476719	0.00145216029912	cT	575908	911296	no 4sU	1487204
1699	gA	P2_E03_S147	0.0014253152243	0.00232058720578	gA	575908	911296	no 4sU	1487204
1700	gC	P2_E03_S147	0.000410068468976	0.000426264511231	gC	575908	911296	no 4sU	1487204
1701	gT	P2_E03_S147	0.000369631748168	0.00105819126399	gT	575908	911296	no 4sU	1487204
1702	tA	P2_E03_S147	0.000429614766566	0.00101212376805	tA	575908	911296	no 4sU	1487204
1703	tC	P2_E03_S147	0.00107191011064	0.00176819231988	tC	575908	911296	no 4sU	1487204
1704	tG	P2_E03_S147	0.000184947030201	0.00104098398477	tG	575908	911296	no 4sU	1487204
1705	aC	P2_E04_S148	0.00111233218124	0.000150682235042	aC	397472	836327	no 4sU	1233799
1706	aG	P2_E04_S148	0.00136570173275	0.00201712577881	aG	397472	836327	no 4sU	1233799
1707	aT	P2_E04_S148	0.00106888270969	0.000595194828416	aT	397472	836327	no 4sU	1233799
1708	cA	P2_E04_S148	0.00110302698531	0.000341612155512	cA	397472	836327	no 4sU	1233799
1709	cG	P2_E04_S148	0.000439049141663	0.000188841904355	cG	397472	836327	no 4sU	1233799
1710	cT	P2_E04_S148	0.00150059576895	0.00131522298887	cT	397472	836327	no 4sU	1233799
1711	gA	P2_E04_S148	0.00140916591035	0.00284803439918	gA	397472	836327	no 4sU	1233799
1712	gC	P2_E04_S148	0.000490724956887	0.000409066153456	gC	397472	836327	no 4sU	1233799
1713	gT	P2_E04_S148	0.00038721023638	0.00100533906411	gT	397472	836327	no 4sU	1233799
1714	tA	P2_E04_S148	0.000408762085768	0.00109217800528	tA	397472	836327	no 4sU	1233799
1715	tC	P2_E04_S148	0.001513010031	0.0021316106092	tC	397472	836327	no 4sU	1233799
1716	tG	P2_E04_S148	0.000196731059847	0.000971856588478	tG	397472	836327	no 4sU	1233799
1717	aC	P2_E05_S149	0.0010620507343	0.000148150219635	aC	624213	1115980	4sU 15min 37C	1740193
1718	aG	P2_E05_S149	0.00179864091938	0.00179081528448	aG	624213	1115980	4sU 15min 37C	1740193
1719	aT	P2_E05_S149	0.00107918455163	0.000576840216876	aT	624213	1115980	4sU 15min 37C	1740193
1720	cA	P2_E05_S149	0.00104631899166	0.000345829138193	cA	624213	1115980	4sU 15min 37C	1740193
1721	cG	P2_E05_S149	0.000438457482219	0.000217142788882	cG	624213	1115980	4sU 15min 37C	1740193
1722	cT	P2_E05_S149	0.0015090429549	0.00139462041698	cT	624213	1115980	4sU 15min 37C	1740193
1723	gA	P2_E05_S149	0.00138028675779	0.00266337508231	gA	624213	1115980	4sU 15min 37C	1740193
1724	gC	P2_E05_S149	0.000422144529331	0.000416778401046	gC	624213	1115980	4sU 15min 37C	1740193
1725	gT	P2_E05_S149	0.000371803282015	0.00112740013919	gT	624213	1115980	4sU 15min 37C	1740193
1726	tA	P2_E05_S149	0.000438617684346	0.00108443683806	tA	624213	1115980	4sU 15min 37C	1740193
1727	tC	P2_E05_S149	0.00146664976623	0.00248025426075	tC	624213	1115980	4sU 15min 37C	1740193
1728	tG	P2_E05_S149	0.000194448393326	0.00105794251232	tG	624213	1115980	4sU 15min 37C	1740193
1729	aC	P2_E06_S150	0.00114531797751	0.000138954550908	aC	561876	972797	4sU 15min 37C	1534673
1730	aG	P2_E06_S150	0.00161625524023	0.001575573688	aG	561876	972797	4sU 15min 37C	1534673
1731	aT	P2_E06_S150	0.000976926061585	0.000479093383643	aT	561876	972797	4sU 15min 37C	1534673
1732	cA	P2_E06_S150	0.00108378710408	0.000392605099553	cA	561876	972797	4sU 15min 37C	1534673
1733	cG	P2_E06_S150	0.00041752117003	0.000231170592067	cG	561876	972797	4sU 15min 37C	1534673
1734	cT	P2_E06_S150	0.001511175835	0.00144798602244	cT	561876	972797	4sU 15min 37C	1534673
1735	gA	P2_E06_S150	0.00143543110935	0.00246328220224	gA	561876	972797	4sU 15min 37C	1534673
1736	gC	P2_E06_S150	0.000451486586789	0.000430638543778	gC	561876	972797	4sU 15min 37C	1534673
1737	gT	P2_E06_S150	0.000374355342436	0.00110034803811	gT	561876	972797	4sU 15min 37C	1534673
[truncated: 459 more rows]

## Sheet: Fig S3a
Figure S3a
[truncated: 731 more rows]

## Sheet: FigS4a,d
Figure S4a-d
[truncated: 140 more rows]

## Sheet: FigS4b,e
Figure S4b,e
[truncated: 164 more rows]

[truncated: 2 more sheets: FigS4c,f, conversions pr read]
